# Supplementary material for: Multi-omics analysis in inclusion body myositis identifies mir-16 responsible for HLA overexpression
Source: Orphanet J Rare Dis. 2025 Jan 15;20:27. doi: 10.1186/s13023-024-03526-x (PMC11737257; doi:10.1186/s13023-024-03526-x)
Supplement: Supplementary file 1 — Additional file 1: Differential gene expression. Table with results of differential gene expression analysis. [file 13023_2024_3526_MOESM1_ESM.xlsx]

## Sheet: description
Column name	Column description
	Ensembl gene identifier and HGNC symbol of gene
baseMean	Mean normalized count value divided by factor size
log2FoldChange	Log2 of the estimated fold change
lfcSE	The standard error of the estimated fold change
stat	The test statistic used in the statistical test
pvalue	P-value of the statistical test for differential gene expression
padj	Adjusted P-value of the statistical test for differential gene expression

## Sheet: res_sIBM_AMP_main_updated
	baseMean	log2FoldChange	lfcSE	stat	pvalue	padj
ENSG00000164342.12;TLR3	126.694	2.44104	0.211072	11.565	6.19996e-31	1.80456e-26
ENSG00000108679.12;LGALS3BP	2840.54	2.72986	0.239988	11.375	5.57106e-30	8.10756e-26
ENSG00000160712.12;IL6R	2670.95	-3.16801	0.284986	-11.1164	1.04438e-28	1.01326e-24
ENSG00000140968.10;IRF8	197.924	4.15192	0.378906	10.9577	6.10579e-28	4.44288e-24
ENSG00000276600.4;RAB7B	136.133	2.5068	0.229919	10.903	1.11514e-27	6.49143e-24
ENSG00000059145.18;UNKL	912.461	-1.37841	0.126991	-10.8544	1.90148e-27	9.2241e-24
ENSG00000221963.5;APOL6	1802.98	2.71045	0.252856	10.7194	8.2575e-27	3.43347e-23
ENSG00000146416.18;AIG1	671.922	2.16099	0.204282	10.5785	3.74943e-26	1.29147e-22
ENSG00000166710.18;B2M	45177.2	2.41382	0.22831	10.5726	3.9934e-26	1.29147e-22
ENSG00000127951.6;FGL2	1048.57	3.42993	0.325141	10.5491	5.1309e-26	1.4934e-22
ENSG00000211592.8;IGKC	13812.7	6.81304	0.64661	10.5365	5.86119e-26	1.55087e-22
ENSG00000167962.13;ZNF598	838.619	-1.26755	0.120648	-10.5062	8.09259e-26	1.96286e-22
ENSG00000243466.1;IGKV1-5	360.113	6.95576	0.668698	10.4019	2.42912e-25	5.14769e-22
ENSG00000132465.10;JCHAIN	2929.43	6.69865	0.644618	10.3917	2.70602e-25	5.14769e-22
ENSG00000006459.10;KDM7A	1199.63	-1.75424	0.168877	-10.3877	2.82082e-25	5.14769e-22
ENSG00000275385.1;CCL18	182.982	7.01037	0.674892	10.3874	2.82976e-25	5.14769e-22
ENSG00000071626.16;DAZAP1	2517.1	-1.08907	0.105374	-10.3352	4.88198e-25	8.35852e-22
ENSG00000211896.7;IGHG1	7579.36	6.84302	0.667558	10.2508	1.17324e-24	1.89712e-21
ENSG00000196743.8;GM2A	575.07	1.5949	0.156987	10.1595	3.00673e-24	4.606e-21
ENSG00000155465.18;SLC7A7	206.457	3.29966	0.325484	10.1377	3.75871e-24	5.47005e-21
ENSG00000156587.15;UBE2L6	911.634	2.52377	0.249157	10.1292	4.09872e-24	5.68083e-21
ENSG00000204287.13;HLA-DRA	8225.68	3.41548	0.339825	10.0507	9.12031e-24	1.20662e-20
ENSG00000198910.13;L1CAM	122.958	3.16652	0.31523	10.0451	9.65203e-24	1.22144e-20
ENSG00000197562.9;RAB40C	874.545	-1.84098	0.184364	-9.98554	1.76335e-23	2.1385e-20
ENSG00000100292.16;HMOX1	2313.47	-3.19672	0.320502	-9.97409	1.97917e-23	2.30422e-20
ENSG00000253755.1;IGHGP	754.895	7.61883	0.764313	9.9682	2.09997e-23	2.35083e-20
ENSG00000176887.6;SOX11	93.5629	4.28914	0.431751	9.93431	2.95221e-23	3.18248e-20
ENSG00000198336.9;MYL4	614.267	5.90803	0.596784	9.89977	4.1725e-23	4.33731e-20
ENSG00000234745.10;HLA-B	23983.6	2.54612	0.258191	9.86138	6.12025e-23	6.14262e-20
ENSG00000167552.13;TUBA1A	2732.3	2.55518	0.259868	9.83261	8.14829e-23	7.90547e-20
ENSG00000090447.11;TFAP4	249.208	-1.52471	0.155295	-9.81819	9.40171e-23	8.8273e-20
ENSG00000132688.10;NES	12618.6	2.79101	0.285018	9.79241	1.21372e-22	1.10396e-19
ENSG00000123560.13;PLP1	87.8205	3.65271	0.375035	9.73966	2.04235e-22	1.80135e-19
ENSG00000169245.5;CXCL10	392.092	5.35755	0.55479	9.65689	4.59604e-22	3.93448e-19
ENSG00000196735.11;HLA-DQA1	1378.09	3.66818	0.380678	9.63592	5.63826e-22	4.68878e-19
ENSG00000134548.10;SPX	735.565	2.94039	0.305506	9.62463	6.29316e-22	5.08802e-19
ENSG00000187616.4;MYMK	127.237	5.58531	0.582157	9.59416	8.46042e-22	6.65538e-19
ENSG00000033627.16;ATP6V0A1	3604.88	-1.78004	0.185641	-9.58856	8.9319e-22	6.84136e-19
ENSG00000248587.7;GDNF-AS1	88.6489	-3.52196	0.367999	-9.57056	1.06329e-21	7.93538e-19
ENSG00000153563.15;CD8A	228.826	4.21487	0.441079	9.55581	1.22626e-21	8.92289e-19
ENSG00000177169.9;ULK1	2560.85	-1.57827	0.165725	-9.52345	1.67515e-21	1.1892e-18
ENSG00000124571.17;XPO5	609.338	-1.05965	0.111407	-9.5115	1.87932e-21	1.29368e-18
ENSG00000150991.14;UBC	15820.2	-2.01873	0.21228	-9.50975	1.91123e-21	1.29368e-18
ENSG00000111801.15;BTN3A3	590.625	2.44858	0.257586	9.50589	1.98353e-21	1.3121e-18
ENSG00000139193.3;CD27	62.7994	4.88402	0.515447	9.4753	2.66001e-21	1.7205e-18
ENSG00000196126.11;HLA-DRB1	4164.67	2.76934	0.29311	9.44812	3.44976e-21	2.1828e-18
ENSG00000206337.10;HCP5	844.156	3.3717	0.357027	9.44381	3.59471e-21	2.22612e-18
ENSG00000106483.11;SFRP4	694.684	4.39789	0.466514	9.42715	4.21376e-21	2.51183e-18
ENSG00000109062.11;SLC9A3R1	399.032	2.62873	0.278857	9.42678	4.22867e-21	2.51183e-18
ENSG00000231389.7;HLA-DPA1	3758.27	3.1946	0.339639	9.40586	5.16056e-21	3.00407e-18
ENSG00000138755.5;CXCL9	1473.47	5.45152	0.579857	9.40148	5.38006e-21	3.07043e-18
ENSG00000143494.15;VASH2	144.155	3.96642	0.422182	9.39505	5.71894e-21	3.20106e-18
ENSG00000240065.7;PSMB9	882.099	2.81491	0.300529	9.36651	7.49676e-21	4.11699e-18
ENSG00000147255.18;IGSF1	173.716	5.09452	0.544238	9.36084	7.91035e-21	4.26368e-18
ENSG00000181374.7;CCL13	278.453	5.75901	0.61665	9.3392	9.70651e-21	5.13669e-18
ENSG00000241935.8;HOGA1	93.3233	2.90591	0.31194	9.31562	1.21247e-20	6.30182e-18
ENSG00000204252.13;HLA-DOA	381.993	3.52274	0.378437	9.30866	1.29459e-20	6.61057e-18
ENSG00000168890.13;TMEM150A	714.794	-1.54724	0.166555	-9.2897	1.54728e-20	7.61104e-18
ENSG00000133794.17;ARNTL	310.175	-2.17234	0.233881	-9.28822	1.56896e-20	7.61104e-18
ENSG00000246223.8;LINC01550	32.6608	3.85754	0.415269	9.28927	1.55348e-20	7.61104e-18
ENSG00000183783.6;KCTD8	28.5485	-3.16716	0.34179	-9.2664	1.92541e-20	9.18707e-18
ENSG00000167703.14;SLC43A2	1341.43	-1.78074	0.192322	-9.2592	2.05975e-20	9.66953e-18
ENSG00000204264.9;PSMB8	1587.21	2.92338	0.315867	9.25512	2.13986e-20	9.70667e-18
ENSG00000223865.10;HLA-DPB1	3167.57	3.19878	0.345641	9.25464	2.14963e-20	9.70667e-18
ENSG00000187474.4;FPR3	155.026	4.09798	0.442846	9.25374	2.16771e-20	9.70667e-18
ENSG00000119922.9;IFIT2	229.816	2.11782	0.229038	9.24656	2.31833e-20	1.02238e-17
ENSG00000205436.7;EXOC3L4	88.5815	3.93872	0.426162	9.2423	2.41254e-20	1.04805e-17
ENSG00000136999.4;CCN3	455.14	4.73171	0.512492	9.23274	2.63791e-20	1.1291e-17
ENSG00000162413.16;KLHL21	4177.79	-1.43698	0.156133	-9.20356	3.46298e-20	1.46078e-17
ENSG00000019582.14;CD74	18202.4	2.70762	0.294662	9.1889	3.96896e-20	1.6503e-17
ENSG00000005206.16;SPPL2B	1241.47	-1.6252	0.177303	-9.16618	4.90065e-20	2.00899e-17
ENSG00000211677.2;IGLC2	933.675	5.72293	0.625061	9.15579	5.39634e-20	2.18147e-17
ENSG00000082196.20;C1QTNF3	124.122	2.01016	0.220643	9.11046	8.20316e-20	3.2707e-17
ENSG00000068079.7;IFI35	373.886	2.09996	0.230628	9.1054	8.59458e-20	3.38046e-17
ENSG00000134986.13;NREP	1263.4	2.51098	0.276339	9.08661	1.02174e-19	3.96517e-17
ENSG00000173208.3;ABCD2	119.616	5.69243	0.627231	9.07549	1.13168e-19	4.33404e-17
ENSG00000185359.12;HGS	1631.94	-1.20856	0.133203	-9.07309	1.15691e-19	4.37313e-17
ENSG00000244437.1;IGKV3-15	114.526	6.78793	0.7522	9.02411	1.81164e-19	6.7602e-17
ENSG00000204257.14;HLA-DMA	1215.11	2.44688	0.271215	9.02193	1.84796e-19	6.80844e-17
ENSG00000065491.8;TBC1D22B	467.255	-1.6627	0.184427	-9.01549	1.95997e-19	7.13086e-17
ENSG00000185163.9;DDX51	678.402	-1.24618	0.138444	-9.00128	2.23108e-19	8.01702e-17
ENSG00000241351.3;IGKV3-11	205.826	8.28508	0.922982	8.97642	2.79708e-19	9.92829e-17
ENSG00000154451.14;GBP5	345.485	4.36101	0.486038	8.97257	2.8968e-19	1.00374e-16
ENSG00000169248.12;CXCL11	177.307	5.12799	0.571471	8.97333	2.87677e-19	1.00374e-16
ENSG00000211949.3;IGHV3-23	132.124	6.04562	0.674052	8.96908	2.99009e-19	1.02388e-16
ENSG00000170525.20;PFKFB3	8685.77	-3.36422	0.375461	-8.96024	3.23983e-19	1.09649e-16
ENSG00000234771.3;SLC25A25-AS1	279.428	-1.59112	0.17775	-8.95143	3.50897e-19	1.16059e-16
ENSG00000102524.11;TNFSF13B	249.405	3.34251	0.373392	8.95175	3.49905e-19	1.16059e-16
ENSG00000026751.16;SLAMF7	170.414	4.48387	0.501802	8.93553	4.05237e-19	1.32526e-16
ENSG00000178752.15;ERFE	418.253	-3.444	0.386008	-8.92208	4.57619e-19	1.47994e-16
ENSG00000172296.12;SPTLC3	66.2384	2.44274	0.27402	8.91445	4.90227e-19	1.56283e-16
ENSG00000160310.17;PRMT2	1081.53	1.31261	0.147259	8.91361	4.93988e-19	1.56283e-16
ENSG00000133321.10;PLAAT4	1194.83	3.78531	0.42574	8.89112	6.04977e-19	1.89338e-16
ENSG00000186470.13;BTN3A2	1893.64	2.66483	0.299866	8.88672	6.2937e-19	1.94877e-16
ENSG00000160654.10;CD3G	56.6752	4.06578	0.457901	8.87917	6.73588e-19	2.06373e-16
ENSG00000140470.13;ADAMTS17	278.816	-3.64816	0.410956	-8.87725	6.85365e-19	2.07794e-16
ENSG00000026950.16;BTN3A1	913.514	2.35951	0.265924	8.87287	7.12866e-19	2.09836e-16
ENSG00000280734.2;LINC01232	41.0797	2.13203	0.240291	8.87273	7.13728e-19	2.09836e-16
ENSG00000000005.5;TNMD	195.327	5.23526	0.590026	8.87293	7.12473e-19	2.09836e-16
ENSG00000198829.6;SUCNR1	47.582	5.50918	0.623881	8.8305	1.0421e-18	3.03314e-16
ENSG00000161405.16;IKZF3	202.007	3.88158	0.439875	8.82429	1.10161e-18	3.17459e-16
ENSG00000137221.14;TJAP1	1146.1	-1.08915	0.124101	-8.77635	1.68866e-18	4.78597e-16
ENSG00000106066.14;CPVL	417.483	2.7659	0.315166	8.77602	1.69365e-18	4.78597e-16
ENSG00000145703.15;IQGAP2	165.706	2.90449	0.332509	8.73506	2.43533e-18	6.81564e-16
ENSG00000090382.6;LYZ	1126.93	3.99665	0.458687	8.71324	2.95316e-18	8.18615e-16
ENSG00000181092.9;ADIPOQ	5516.06	6.48568	0.744825	8.70765	3.1024e-18	8.5074e-16
ENSG00000102575.11;ACP5	191.182	3.76062	0.43192	8.70674	3.12751e-18	8.5074e-16
ENSG00000244165.1;P2RY11	127.967	-1.78445	0.205016	-8.70397	3.20476e-18	8.63682e-16
ENSG00000103064.14;SLC7A6	4391.48	-2.32143	0.266864	-8.6989	3.35111e-18	8.94838e-16
ENSG00000187742.14;SECISBP2	1291.06	-1.2805	0.147456	-8.68397	3.82195e-18	1.01129e-15
ENSG00000254709.7;IGLL5	46.9777	6.47834	0.747865	8.66245	4.61737e-18	1.21075e-15
ENSG00000110324.10;IL10RA	357.591	2.90562	0.335569	8.65879	4.76786e-18	1.23905e-15
ENSG00000173198.5;CYSLTR1	78.9699	2.99623	0.346855	8.63828	5.70672e-18	1.46991e-15
ENSG00000277734.7;TRAC	279.044	3.90075	0.451709	8.63553	5.84548e-18	1.49244e-15
ENSG00000239951.1;IGKV3-20	472.733	7.11561	0.824541	8.62978	6.14702e-18	1.55578e-15
ENSG00000113088.5;GZMK	88.4177	4.69126	0.544921	8.60907	7.36532e-18	1.84806e-15
ENSG00000271503.5;CCL5	1026.83	3.97595	0.462035	8.6053	7.61171e-18	1.89356e-15
ENSG00000246263.2;UBR5-AS1	128.776	-2.23003	0.259375	-8.59768	8.13415e-18	2.00638e-15
ENSG00000183049.12;CAMK1D	343.683	2.02286	0.235549	8.58785	8.86156e-18	2.16743e-15
ENSG00000156804.7;FBXO32	20507.3	-2.60678	0.303779	-8.58116	9.3921e-18	2.27805e-15
ENSG00000117228.9;GBP1	1170.19	3.2756	0.381826	8.57877	9.58919e-18	2.30664e-15
ENSG00000117215.14;PLA2G2D	71.6417	7.61455	0.888098	8.574	9.99496e-18	2.38453e-15
ENSG00000134759.13;ELP2	1683.89	-1.12439	0.131407	-8.55656	1.1629e-17	2.75181e-15
ENSG00000205959.3;AC105345.1	107.236	-1.71299	0.200262	-8.55375	1.19154e-17	2.79686e-15
ENSG00000197818.11;SLC9A8	829.871	-0.983977	0.115085	-8.54999	1.23104e-17	2.86646e-15
ENSG00000229951.5;AC104695.2	12.9985	-3.1748	0.371804	-8.53891	1.3549e-17	3.12981e-15
ENSG00000211663.2;IGLV3-19	96.3651	6.57779	0.770511	8.53691	1.37854e-17	3.15934e-15
ENSG00000244509.3;APOBEC3C	573.691	2.65465	0.311203	8.53028	1.4599e-17	3.31968e-15
ENSG00000005249.12;PRKAR2B	1340.02	5.04894	0.59221	8.52558	1.5204e-17	3.43044e-15
ENSG00000117632.22;STMN1	750.32	1.90952	0.224269	8.51441	1.67447e-17	3.74901e-15
ENSG00000118242.15;MREG	71.9519	2.89775	0.340444	8.51168	1.71429e-17	3.80636e-15
ENSG00000089351.14;GRAMD1A	1454.9	-1.17375	0.137912	-8.51088	1.72624e-17	3.80636e-15
ENSG00000183347.14;GBP6	169.613	6.06881	0.713199	8.50928	1.75012e-17	3.82225e-15
ENSG00000211938.2;IGHV3-7	81.5165	6.13142	0.72061	8.50865	1.75971e-17	3.82225e-15
ENSG00000211679.2;IGLC3	936.888	7.38081	0.867971	8.50352	1.83927e-17	3.96547e-15
ENSG00000168621.14;GDNF	875.354	-3.90735	0.459556	-8.50243	1.85655e-17	3.9733e-15
ENSG00000211751.9;TRBC1	147.35	3.63754	0.428707	8.48491	2.15879e-17	4.58641e-15
ENSG00000106785.14;TRIM14	133.017	2.7305	0.322341	8.47082	2.43673e-17	5.13938e-15
ENSG00000152778.8;IFIT5	238.817	1.55964	0.184365	8.45951	2.68496e-17	5.6222e-15
ENSG00000256262.1;USP30-AS1	38.0543	4.53694	0.53653	8.45607	2.76545e-17	5.74937e-15
ENSG00000145569.5;OTULINL	86.8495	3.06966	0.363394	8.44718	2.98411e-17	6.15997e-15
ENSG00000182667.14;NTM	117.748	3.60294	0.426851	8.44075	3.15305e-17	6.46286e-15
ENSG00000128606.12;LRRC17	192.447	2.48106	0.294019	8.43844	3.21599e-17	6.54578e-15
ENSG00000106484.15;MEST	891.665	4.17089	0.494401	8.43623	3.27733e-17	6.57861e-15
ENSG00000167286.9;CD3D	106.329	3.81923	0.452712	8.43634	3.27427e-17	6.57861e-15
ENSG00000160741.16;CRTC2	810.275	-0.9621	0.114184	-8.42585	3.58151e-17	7.05306e-15
ENSG00000135372.8;NAT10	833.177	-0.983728	0.116753	-8.42569	3.58638e-17	7.05306e-15
ENSG00000211893.4;IGHG2	1000.35	5.3214	0.631554	8.42589	3.58012e-17	7.05306e-15
ENSG00000211934.3;IGHV1-2	43.6283	6.39311	0.759506	8.41745	3.84754e-17	7.51588e-15
ENSG00000132109.9;TRIM21	218.437	1.43275	0.170255	8.4153	3.91882e-17	7.60409e-15
ENSG00000105939.12;ZC3HAV1	580.52	1.53006	0.181847	8.41402	3.9618e-17	7.63657e-15
ENSG00000150750.7;C11orf53	21.3128	-3.72926	0.443535	-8.40804	4.16912e-17	7.93114e-15
ENSG00000147168.12;IL2RG	130.484	3.368	0.40054	8.40865	4.14761e-17	7.93114e-15
ENSG00000010610.9;CD4	374.905	3.27608	0.390219	8.39548	4.64003e-17	8.76966e-15
ENSG00000145416.13;MARCHF1	90.6553	3.08995	0.368494	8.38533	5.05821e-17	9.49833e-15
ENSG00000204642.13;HLA-F	2016.71	2.45337	0.293223	8.3669	5.91544e-17	1.10369e-14
ENSG00000115415.18;STAT1	7319.14	2.92145	0.349415	8.36097	6.22048e-17	1.15321e-14
ENSG00000158246.7;TENT5B	76.2368	2.96864	0.355789	8.34382	7.19313e-17	1.32508e-14
ENSG00000127527.13;EPS15L1	1526.49	-1.39068	0.166714	-8.34169	7.32336e-17	1.34059e-14
ENSG00000130487.7;KLHDC7B	79.6332	5.42464	0.651167	8.33064	8.04073e-17	1.46271e-14
ENSG00000239713.8;APOBEC3G	200.968	2.8574	0.343184	8.32616	8.35071e-17	1.50966e-14
ENSG00000166278.14;C2	228.544	3.17527	0.381854	8.31542	9.14313e-17	1.64272e-14
ENSG00000272732.1;AC004982.1	49.9338	-2.23307	0.268667	-8.31166	9.43712e-17	1.68513e-14
ENSG00000168004.9;PLAAT5	209.954	5.40849	0.650829	8.31016	9.55733e-17	1.69619e-14
ENSG00000166963.12;MAP1A	2183.43	3.07707	0.370387	8.3077	9.75728e-17	1.72118e-14
ENSG00000242574.8;HLA-DMB	545.782	2.6981	0.324921	8.30388	1.00768e-16	1.76684e-14
ENSG00000089127.12;AC004551.1	177.025	2.26992	0.273749	8.29198	1.11378e-16	1.94117e-14
ENSG00000179057.13;IGSF22	124.6	5.7438	0.693185	8.2861	1.17018e-16	2.02734e-14
ENSG00000109063.14;MYH3	11087.2	4.09081	0.493933	8.28212	1.21002e-16	2.07418e-14
ENSG00000184205.14;TSPYL2	1324.59	-1.83498	0.221563	-8.28198	1.21147e-16	2.07418e-14
ENSG00000160791.13;CCR5	154.469	4.39151	0.530475	8.27844	1.24794e-16	2.12413e-14
ENSG00000158714.10;SLAMF8	141.73	4.47593	0.54091	8.2748	1.28672e-16	2.16481e-14
ENSG00000103485.17;QPRT	302.716	2.65797	0.321198	8.27518	1.2826e-16	2.16481e-14
ENSG00000070010.18;UFD1	1211.82	-1.07846	0.130471	-8.26584	1.38719e-16	2.32044e-14
ENSG00000268516.2;AC020915.3	41.5441	2.46054	0.297901	8.25959	1.46174e-16	2.43116e-14
ENSG00000211897.9;IGHG3	1414.1	6.69581	0.81078	8.25848	1.4754e-16	2.43994e-14
ENSG00000125148.6;MT2A	10908.6	-3.59501	0.435895	-8.24743	1.61837e-16	2.66126e-14
ENSG00000144837.8;PLA1A	350.701	-2.77704	0.336772	-8.24604	1.63725e-16	2.67718e-14
ENSG00000102445.18;RUBCNL	40.8786	2.72448	0.330524	8.24291	1.68073e-16	2.73293e-14
ENSG00000241755.1;IGKV1-9	76.3188	7.00469	0.850144	8.23941	1.73058e-16	2.79834e-14
ENSG00000186166.8;CCDC84	811.068	-1.14601	0.139218	-8.23181	1.84403e-16	2.96532e-14
ENSG00000116824.4;CD2	179.337	3.8767	0.471134	8.22845	1.89651e-16	3.03295e-14
ENSG00000241644.2;INMT	400.602	1.87394	0.227978	8.21985	2.03756e-16	3.24072e-14
ENSG00000165689.16;ENTR1	683.951	-1.02223	0.124377	-8.21881	2.05534e-16	3.25123e-14
ENSG00000108591.9;DRG2	894.793	-0.807191	0.0982408	-8.21646	2.09603e-16	3.29767e-14
ENSG00000103126.14;AXIN1	644.496	-0.687825	0.083802	-8.20775	2.25376e-16	3.52677e-14
ENSG00000145779.7;TNFAIP8	216.85	2.87955	0.35105	8.20269	2.35065e-16	3.65871e-14
ENSG00000272894.5;AC004982.2	105.279	-2.19128	0.26717	-8.20183	2.36757e-16	3.66544e-14
ENSG00000198846.5;TOX	29.9341	3.58988	0.437788	8.20004	2.403e-16	3.70063e-14
ENSG00000270550.1;IGHV3-30	70.4787	5.28432	0.645323	8.18864	2.64198e-16	4.04724e-14
ENSG00000124203.6;ZNF831	37.1091	3.83842	0.468807	8.18763	2.6641e-16	4.05976e-14
ENSG00000003402.19;CFLAR	9416.64	-1.57433	0.192315	-8.18619	2.69629e-16	4.08741e-14
ENSG00000121807.5;CCR2	62.687	4.04007	0.493606	8.18481	2.7274e-16	4.11314e-14
ENSG00000205795.4;CYS1	109.356	3.08586	0.377409	8.17643	2.92383e-16	4.36415e-14
ENSG00000132514.13;CLEC10A	219.694	3.55217	0.434435	8.17651	2.92181e-16	4.36415e-14
ENSG00000156966.6;B3GNT7	22.7012	3.5073	0.429387	8.16817	3.131e-16	4.64954e-14
ENSG00000132471.11;WBP2	4224.63	-1.24411	0.152367	-8.16518	3.20943e-16	4.74181e-14
ENSG00000158125.9;XDH	79.5704	-5.18295	0.634979	-8.16239	3.28468e-16	4.82849e-14
ENSG00000010030.13;ETV7	61.2438	3.88775	0.476465	8.15957	3.36223e-16	4.91765e-14
ENSG00000162739.13;SLAMF6	60.8209	3.59964	0.441557	8.15216	3.57481e-16	5.20243e-14
ENSG00000121005.8;CRISPLD1	89.5071	4.5643	0.56078	8.1392	3.97897e-16	5.76178e-14
ENSG00000165949.12;IFI27	2346.05	2.19384	0.269678	8.13502	4.11866e-16	5.93453e-14
ENSG00000165782.10;PIP4P1	678.258	-0.708336	0.0871622	-8.12664	4.41353e-16	6.32808e-14
ENSG00000184979.9;USP18	81.4711	1.50669	0.185437	8.12505	4.47176e-16	6.38015e-14
ENSG00000136514.2;RTP4	60.2529	2.27638	0.280478	8.11607	4.81527e-16	6.83674e-14
ENSG00000105967.15;TFEC	75.1727	3.84055	0.473777	8.10623	5.22133e-16	7.23677e-14
ENSG00000110446.10;SLC15A3	405.994	2.05799	0.253834	8.10763	5.16154e-16	7.23677e-14
ENSG00000235194.8;PPP1R3E	792.068	-1.39877	0.172545	-8.1067	5.20122e-16	7.23677e-14
ENSG00000211659.2;IGLV3-25	209.617	7.37503	0.90964	8.10763	5.16151e-16	7.23677e-14
ENSG00000100342.20;APOL1	1286.36	2.47229	0.304955	8.10706	5.18589e-16	7.23677e-14
ENSG00000211899.10;IGHM	1404.62	5.91452	0.730894	8.09218	5.86083e-16	8.08461e-14
ENSG00000140853.15;NLRC5	979.643	1.98345	0.245145	8.09094	5.92074e-16	8.12874e-14
ENSG00000205413.7;SAMD9	136.434	1.93737	0.239537	8.08798	6.06621e-16	8.28935e-14
ENSG00000164694.16;FNDC1	405.481	3.80441	0.470442	8.08688	6.12102e-16	8.32516e-14
ENSG00000181195.10;PENK	271.817	4.65127	0.575224	8.08602	6.16442e-16	8.34519e-14
ENSG00000176014.12;TUBB6	1458.75	2.53506	0.314094	8.07103	6.97101e-16	9.35015e-14
ENSG00000147274.14;RBMX	2967.86	-1.21725	0.150811	-8.07134	6.95295e-16	9.35015e-14
ENSG00000162745.10;OLFML2B	479.697	2.61396	0.324122	8.06475	7.33835e-16	9.79771e-14
ENSG00000226025.9;AC005515.1	231.332	4.43803	0.550477	8.06215	7.49668e-16	9.9634e-14
ENSG00000137628.16;DDX60	242.444	1.71848	0.213368	8.05405	8.01005e-16	1.05973e-13
ENSG00000274227.1;AC073575.2	19.9254	-2.04104	0.253549	-8.04988	8.28744e-16	1.09147e-13
ENSG00000163131.10;CTSS	740.161	2.79009	0.346642	8.04893	8.35228e-16	1.09505e-13
ENSG00000197312.11;DDI2	2239.49	-1.46524	0.182203	-8.04178	8.85422e-16	1.15565e-13
ENSG00000009830.11;POMT2	824.531	-1.78528	0.222098	-8.03825	9.1134e-16	1.18417e-13
ENSG00000112297.14;CRYBG1	276.868	2.90922	0.362006	8.0364	9.25147e-16	1.19677e-13
ENSG00000189419.7;SPATA41	63.1419	-2.86062	0.356307	-8.02853	9.8645e-16	1.27043e-13
ENSG00000272021.1;AC008592.5	21.5913	-4.58026	0.570656	-8.02632	1.0044e-15	1.28784e-13
ENSG00000165140.10;FBP1	61.389	2.93559	0.365971	8.02137	1.0457e-15	1.33492e-13
ENSG00000185745.9;IFIT1	859.061	2.08005	0.259521	8.01496	1.10176e-15	1.40034e-13
ENSG00000152766.5;ANKRD22	32.5783	6.87858	0.858969	8.00794	1.16643e-15	1.47609e-13
ENSG00000077279.18;DCX	20.0288	5.15676	0.644564	8.00039	1.24031e-15	1.56279e-13
ENSG00000156234.7;CXCL13	29.1963	7.32248	0.915438	7.99888	1.25554e-15	1.57517e-13
ENSG00000171298.12;GAA	1944.36	-0.987335	0.123647	-7.98509	1.40419e-15	1.75409e-13
ENSG00000159842.15;ABR	1271.65	1.54259	0.193248	7.98244	1.43464e-15	1.78447e-13
ENSG00000211598.2;IGKV4-1	280.998	6.28011	0.78764	7.97333	1.54458e-15	1.90017e-13
ENSG00000138496.16;PARP9	1074.19	1.82003	0.228255	7.97366	1.54047e-15	1.90017e-13
ENSG00000106823.12;ECM2	890.945	3.16033	0.396374	7.97312	1.54724e-15	1.90017e-13
ENSG00000239922.1;AC092958.1	41.9977	5.07509	0.636837	7.96921	1.59698e-15	1.95301e-13
ENSG00000198168.8;SVIP	420.643	-1.17945	0.148044	-7.96691	1.62698e-15	1.98137e-13
ENSG00000103037.11;SETD6	414.14	-1.1824	0.148608	-7.95647	1.77015e-15	2.14675e-13
ENSG00000133316.15;WDR74	958.471	-1.73415	0.218073	-7.95217	1.8328e-15	2.2135e-13
ENSG00000091129.19;NRCAM	74.4344	3.24275	0.408318	7.94171	1.99412e-15	2.39838e-13
ENSG00000160917.14;CPSF4	888.301	-0.848879	0.107015	-7.9323	2.15121e-15	2.57667e-13
ENSG00000133026.12;MYH10	968.627	2.20912	0.278648	7.92798	2.22733e-15	2.65692e-13
ENSG00000134684.10;YARS	1420.64	-1.16445	0.147001	-7.9214	2.3486e-15	2.7788e-13
ENSG00000163815.5;CLEC3B	857.983	2.63236	0.332301	7.92163	2.34426e-15	2.7788e-13
ENSG00000141293.15;SKAP1	63.9191	3.3872	0.428193	7.91044	2.56478e-15	3.02229e-13
ENSG00000099377.13;HSD3B7	429.239	1.70705	0.2159	7.90665	2.64416e-15	3.10327e-13
ENSG00000067057.16;PFKP	1804.83	-2.46152	0.311411	-7.9044	2.69226e-15	3.12195e-13
ENSG00000166676.15;TVP23A	21.2696	3.93203	0.497422	7.90482	2.68312e-15	3.12195e-13
ENSG00000175906.4;ARL4D	112.318	1.97411	0.249723	7.9052	2.67504e-15	3.12195e-13
ENSG00000159588.14;CCDC17	131.974	-1.55911	0.197378	-7.89908	2.80971e-15	3.24522e-13
ENSG00000196776.15;CD47	980.585	1.0997	0.139349	7.8917	2.98087e-15	3.42929e-13
ENSG00000050628.20;PTGER3	301.665	5.31713	0.674531	7.8827	3.20378e-15	3.6556e-13
ENSG00000253123.3;AC091182.1	63.3899	4.054	0.51432	7.88225	3.21526e-15	3.6556e-13
ENSG00000211666.2;IGLV2-14	197.08	5.46052	0.692736	7.88253	3.20813e-15	3.6556e-13
ENSG00000008323.15;PLEKHG6	63.2606	5.83336	0.740429	7.87836	3.31718e-15	3.75681e-13
ENSG00000163811.11;WDR43	833.182	-1.51738	0.192785	-7.87083	3.52287e-15	3.97429e-13
ENSG00000180044.5;C3orf80	16.2452	3.49335	0.444189	7.86457	3.7038e-15	4.16227e-13
ENSG00000064787.13;BCAS1	54.7697	4.00125	0.509742	7.84956	4.17513e-15	4.6739e-13
ENSG00000196664.4;TLR7	36.1732	3.86619	0.492836	7.84479	4.33671e-15	4.83618e-13
ENSG00000090238.11;YPEL3	2556.03	-1.3397	0.170869	-7.8405	4.48743e-15	4.98516e-13
ENSG00000151468.10;CCDC3	1291.05	2.42773	0.309676	7.83957	4.52081e-15	5.00314e-13
ENSG00000139329.4;LUM	3150.18	2.8907	0.368797	7.83818	4.57138e-15	5.03995e-13
ENSG00000099821.13;POLRMT	2233.39	-1.46	0.186286	-7.8374	4.59954e-15	5.05185e-13
ENSG00000131067.16;GGT7	1190.82	-2.68118	0.342168	-7.83586	4.65654e-15	5.09524e-13
ENSG00000115307.16;AUP1	1886	-0.988205	0.12615	-7.83357	4.74203e-15	5.16935e-13
ENSG00000113263.12;ITK	85.0253	3.32055	0.423978	7.8319	4.80541e-15	5.21889e-13
ENSG00000119917.13;IFIT3	1072.76	2.43711	0.31135	7.82755	4.97484e-15	5.38281e-13
ENSG00000148468.16;FAM171A1	328.746	1.90247	0.24317	7.82362	5.13249e-15	5.53283e-13
ENSG00000105327.17;BBC3	459.628	-2.06774	0.264813	-7.80833	5.79497e-15	6.22392e-13
ENSG00000131771.13;PPP1R1B	218.293	6.57219	0.841991	7.80554	5.92485e-15	6.34002e-13
ENSG00000270210.1;AC104695.3	37.8803	-2.49272	0.319757	-7.79566	6.40723e-15	6.74446e-13
ENSG00000169087.10;HSPBAP1	546.868	-1.65366	0.212084	-7.79721	6.32892e-15	6.74446e-13
ENSG00000158941.16;CCAR2	1861.06	-0.736471	0.0944746	-7.79544	6.41866e-15	6.74446e-13
ENSG00000254838.5;GVINP1	90.0593	2.89489	0.371348	7.79561	6.40976e-15	6.74446e-13
ENSG00000166682.11;TMPRSS5	118.033	-1.77942	0.22823	-7.79659	6.3601e-15	6.74446e-13
ENSG00000144677.14;CTDSPL	1355.22	1.6005	0.205329	7.79478	6.45185e-15	6.75495e-13
ENSG00000132382.14;MYBBP1A	1371.35	-1.25616	0.161189	-7.79307	6.54025e-15	6.82295e-13
ENSG00000211660.3;IGLV2-23	254.525	7.38706	0.948145	7.79107	6.64467e-15	6.90713e-13
ENSG00000185811.18;IKZF1	167.351	2.97151	0.381502	7.78898	6.75512e-15	6.99696e-13
ENSG00000170476.15;MZB1	138.265	4.97084	0.638335	7.7872	6.85116e-15	7.07127e-13
ENSG00000101265.15;RASSF2	245.249	2.54587	0.327023	7.785	6.97119e-15	7.16973e-13
ENSG00000184319.15;RPL23AP82	117.228	1.4014	0.180056	7.78314	7.07443e-15	7.25029e-13
ENSG00000214756.7;CSKMT	81.522	-1.71531	0.22055	-7.77739	7.40364e-15	7.53471e-13
ENSG00000161921.14;CXCL16	180.174	2.36991	0.304718	7.77739	7.40372e-15	7.53471e-13
ENSG00000105851.10;PIK3CG	38.6519	2.98482	0.384597	7.76092	8.4316e-15	8.55088e-13
ENSG00000169442.8;CD52	308.209	3.47473	0.447798	7.75958	8.52098e-15	8.55863e-13
ENSG00000111424.10;VDR	145.376	-2.21609	0.285573	-7.76015	8.48269e-15	8.55863e-13
ENSG00000140995.16;DEF8	906.599	-0.519928	0.0670055	-7.75949	8.52746e-15	8.55863e-13
ENSG00000184613.10;NELL2	27.6422	3.69492	0.476578	7.75303	8.9724e-15	8.97425e-13
ENSG00000110448.10;CD5	66.9271	3.73503	0.482141	7.74677	9.42616e-15	9.39581e-13
ENSG00000133422.12;MORC2	927.756	-1.10267	0.142377	-7.74474	9.57762e-15	9.5142e-13
ENSG00000134297.6;PLEKHA8P1	67.3586	1.85402	0.239492	7.74149	9.82601e-15	9.72775e-13
ENSG00000171227.6;TMEM37	360.177	3.72473	0.481582	7.73438	1.0391e-14	1.02522e-12
ENSG00000177595.17;PIDD1	792.849	-1.4344	0.185565	-7.7299	1.07627e-14	1.05831e-12
ENSG00000138316.10;ADAMTS14	53.9096	3.69383	0.477917	7.72901	1.08384e-14	1.06217e-12
ENSG00000106003.12;LFNG	294.468	2.51988	0.326109	7.72711	1.10012e-14	1.074e-12
ENSG00000274124.1;AC074029.3	38.6447	-3.54985	0.459423	-7.72675	1.1033e-14	1.074e-12
ENSG00000178035.11;IMPDH2	4204.57	-1.62068	0.210061	-7.71529	1.2071e-14	1.17113e-12
ENSG00000011105.13;TSPAN9	1247.7	1.79444	0.232837	7.70683	1.28976e-14	1.24717e-12
ENSG00000118194.18;TNNT2	2446.46	3.52056	0.456942	7.70462	1.31238e-14	1.26484e-12
ENSG00000109111.14;SUPT6H	3062.06	-0.9583	0.124447	-7.70049	1.35545e-14	1.30204e-12
ENSG00000157353.16;FCSK	487.25	-0.756741	0.0983096	-7.69754	1.38714e-14	1.3281e-12
ENSG00000224389.9;C4B	63.729	3.07325	0.399479	7.69316	1.43548e-14	1.36988e-12
ENSG00000163449.10;TMEM169	12.6412	3.23069	0.420315	7.68636	1.5138e-14	1.4399e-12
ENSG00000137699.16;TRIM29	37.4304	2.91178	0.378942	7.68397	1.54233e-14	1.46098e-12
ENSG00000127578.6;WFIKKN1	119.236	-3.03691	0.395242	-7.68366	1.54601e-14	1.46098e-12
ENSG00000244945.1;AC136604.2	160.744	-2.33613	0.30408	-7.68262	1.55865e-14	1.46815e-12
ENSG00000166169.16;POLL	837.072	-0.995578	0.129636	-7.67981	1.59321e-14	1.49587e-12
ENSG00000204394.12;VARS	2180.8	-1.4893	0.193936	-7.67934	1.59915e-14	1.49662e-12
ENSG00000150990.7;DHX37	617.02	-1.17276	0.152838	-7.67327	1.67662e-14	1.55581e-12
ENSG00000181026.14;AEN	366.488	-1.49229	0.194468	-7.67367	1.67138e-14	1.55581e-12
ENSG00000058600.15;POLR3E	1412.17	-1.37914	0.179737	-7.67313	1.67843e-14	1.55581e-12
ENSG00000204178.10;MACO1	1158.43	-1.31619	0.171676	-7.66672	1.7645e-14	1.6304e-12
ENSG00000239855.1;IGKV1-6	29.9138	7.99794	1.04375	7.66268	1.82099e-14	1.67727e-12
ENSG00000106263.17;EIF3B	5172.55	-1.40725	0.183679	-7.66146	1.83824e-14	1.68782e-12
ENSG00000140545.14;MFGE8	5326.55	-1.30809	0.17079	-7.65906	1.873e-14	1.71432e-12
ENSG00000197471.11;SPN	128.396	2.74989	0.359102	7.65768	1.89319e-14	1.72738e-12
ENSG00000128394.16;APOBEC3F	43.5166	2.28784	0.298795	7.65691	1.90462e-14	1.73237e-12
ENSG00000023445.13;BIRC3	474.117	2.22296	0.290448	7.65355	1.95503e-14	1.77268e-12
ENSG00000162654.8;GBP4	1124.72	2.27583	0.29743	7.65165	1.98423e-14	1.79357e-12
ENSG00000049249.8;TNFRSF9	20.7538	4.99414	0.653539	7.64169	2.14397e-14	1.92797e-12
ENSG00000133328.3;PLAAT2	18.4901	4.21368	0.551417	7.64155	2.14617e-14	1.92797e-12
ENSG00000120262.9;CCDC170	74.5041	3.04466	0.398562	7.63911	2.1873e-14	1.95497e-12
ENSG00000141994.15;DUS3L	381.77	-1.04344	0.136594	-7.63897	2.18965e-14	1.95497e-12
ENSG00000152495.10;CAMK4	29.2484	3.70845	0.485527	7.63799	2.20643e-14	1.95794e-12
ENSG00000167613.15;LAIR1	332.971	3.03627	0.397507	7.63829	2.20119e-14	1.95794e-12
ENSG00000081237.19;PTPRC	498.165	3.25052	0.425643	7.63673	2.22816e-14	1.9593e-12
ENSG00000206503.12;HLA-A	22653.4	1.96611	0.257432	7.63742	2.2161e-14	1.9593e-12
ENSG00000104859.14;CLASRP	1114.07	-1.1742	0.153755	-7.63682	2.22648e-14	1.9593e-12
ENSG00000101442.9;ACTR5	187.943	-0.897321	0.117521	-7.63539	2.25143e-14	1.9738e-12
ENSG00000134962.6;KLB	270.099	6.07152	0.795273	7.6345	2.26693e-14	1.97549e-12
ENSG00000177675.8;CD163L1	49.4854	2.58006	0.337947	7.63451	2.26687e-14	1.97549e-12
ENSG00000112578.9;BYSL	470.593	-1.4502	0.189972	-7.63376	2.27996e-14	1.98091e-12
ENSG00000115267.6;IFIH1	189.735	1.74478	0.228805	7.62562	2.42863e-14	2.09536e-12
ENSG00000165025.14;SYK	172.653	2.63631	0.345729	7.62537	2.43328e-14	2.09536e-12
ENSG00000211651.3;IGLV1-44	99.0668	5.42399	0.711281	7.62567	2.42773e-14	2.09536e-12
ENSG00000211662.2;IGLV3-21	143.536	6.89277	0.904604	7.61965	2.54363e-14	2.18392e-12
ENSG00000186350.10;RXRA	5056.92	-1.1103	0.145749	-7.61786	2.57906e-14	2.20248e-12
ENSG00000076984.17;MAP2K7	1900.89	-1.29772	0.170353	-7.6178	2.58038e-14	2.20248e-12
ENSG00000107815.9;TWNK	378.88	-1.57678	0.207006	-7.61705	2.59543e-14	2.20885e-12
ENSG00000133106.14;EPSTI1	206.677	2.31331	0.30373	7.61632	2.6101e-14	2.21486e-12
ENSG00000185049.14;NELFA	446.962	-0.670727	0.088096	-7.61359	2.66589e-14	2.24909e-12
ENSG00000171860.4;C3AR1	114.448	3.10848	0.408263	7.61392	2.65914e-14	2.24909e-12
ENSG00000131401.11;NAPSB	54.5977	3.28706	0.431799	7.61247	2.68905e-14	2.26207e-12
ENSG00000072682.18;P4HA2	372.379	1.33771	0.175799	7.60929	2.75599e-14	2.3117e-12
ENSG00000171606.17;ZNF274	555.011	-1.29415	0.170095	-7.60841	2.7749e-14	2.32087e-12
ENSG00000232629.8;HLA-DQB2	91.3797	4.71978	0.620526	7.60609	2.82509e-14	2.34935e-12
ENSG00000160213.7;CSTB	1374.57	1.03078	0.135515	7.60642	2.81793e-14	2.34935e-12
ENSG00000204136.10;GGTA1P	248.431	2.48606	0.32688	7.60541	2.83993e-14	2.35496e-12
ENSG00000156232.7;WHAMM	675.14	-1.06751	0.140453	-7.6005	2.94987e-14	2.43917e-12
ENSG00000198300.13;PEG3	129.685	2.41862	0.318332	7.59781	3.01193e-14	2.48344e-12
ENSG00000136783.9;NIPSNAP3A	422.979	1.56082	0.2055	7.59522	3.07264e-14	2.52634e-12
ENSG00000134323.11;MYCN	34.279	2.40127	0.316263	7.59266	3.13399e-14	2.56952e-12
ENSG00000110344.9;UBE4A	1321.85	-0.844713	0.111265	-7.59188	3.1529e-14	2.57776e-12
ENSG00000140749.8;IGSF6	96.1939	3.66501	0.483056	7.58713	3.27059e-14	2.6665e-12
ENSG00000117090.14;SLAMF1	41.788	3.74885	0.494281	7.58444	3.33914e-14	2.71478e-12
ENSG00000186810.7;CXCR3	58.3941	4.55347	0.600876	7.57805	3.50779e-14	2.84395e-12
ENSG00000013725.14;CD6	160.502	3.49064	0.461226	7.56818	3.78483e-14	3.06003e-12
ENSG00000124508.16;BTN2A2	171.041	1.89329	0.250318	7.56353	3.92279e-14	3.15091e-12
ENSG00000169718.17;DUS1L	2296.16	-1.19859	0.158474	-7.5633	3.92971e-14	3.15091e-12
ENSG00000160307.9;S100B	300.359	5.1833	0.68526	7.56399	3.90894e-14	3.15091e-12
ENSG00000175564.12;UCP3	3992.74	-3.16311	0.418419	-7.55967	4.04105e-14	3.23129e-12
ENSG00000153446.15;C16orf89	28.6272	3.22891	0.427337	7.55588	4.16028e-14	3.31751e-12
ENSG00000117266.15;CDK18	463.954	2.42864	0.321539	7.55318	4.24741e-14	3.37774e-12
ENSG00000172361.5;CFAP53	50.9946	-2.46665	0.326675	-7.55077	4.32689e-14	3.43156e-12
ENSG00000149016.15;TUT1	331.779	-1.23907	0.164198	-7.54616	4.48283e-14	3.54558e-12
ENSG00000122965.10;RBM19	644.236	-0.913845	0.121126	-7.54456	4.5381e-14	3.57956e-12
ENSG00000172215.5;CXCR6	54.2578	5.63057	0.74666	7.54101	4.66352e-14	3.66855e-12
ENSG00000198133.8;TMEM229B	105.312	2.83611	0.37614	7.54003	4.6988e-14	3.68634e-12
ENSG00000211966.2;IGHV5-51	88.5852	5.84006	0.774621	7.53924	4.72701e-14	3.6985e-12
ENSG00000167642.12;SPINT2	75.2495	2.85629	0.378959	7.5372	4.80175e-14	3.74691e-12
ENSG00000248333.8;CDK11B	1365.56	-1.47931	0.196286	-7.53652	4.82672e-14	3.75632e-12
ENSG00000213199.7;ASIC3	164.793	-1.68879	0.224342	-7.52774	5.16278e-14	4.00715e-12
ENSG00000205482.9;SPDYE18	19.9428	-1.66368	0.221026	-7.52711	5.18742e-14	4.01556e-12
ENSG00000204525.16;HLA-C	15557.2	2.26767	0.301391	7.52401	5.31218e-14	4.10123e-12
ENSG00000127152.17;BCL11B	65.2417	3.34461	0.444753	7.52016	5.47096e-14	4.21264e-12
ENSG00000189046.10;ALKBH2	245.655	-1.28428	0.170808	-7.51883	5.52669e-14	4.24432e-12
ENSG00000059122.16;FLYWCH1	2228.31	-1.28861	0.17144	-7.51637	5.63172e-14	4.3039e-12
ENSG00000125457.14;MIF4GD	609.497	-1.11777	0.148712	-7.51632	5.63384e-14	4.3039e-12
ENSG00000166819.11;PLIN1	7226.1	5.44636	0.724848	7.5138	5.74351e-14	4.37619e-12
ENSG00000172673.10;THEMIS	39.2094	3.96159	0.527367	7.51201	5.82244e-14	4.42075e-12
ENSG00000130203.9;APOE	2599.14	2.87178	0.382303	7.51179	5.83237e-14	4.42075e-12
ENSG00000275764.1;AC092747.4	203.993	-0.857255	0.11422	-7.50532	6.12804e-14	4.63278e-12
ENSG00000104907.12;TRMT1	830.131	-1.44664	0.192757	-7.50498	6.14394e-14	4.63278e-12
ENSG00000104731.13;KLHDC4	710.231	-0.994933	0.132635	-7.50128	6.31973e-14	4.74078e-12
ENSG00000170921.15;TANC2	238.419	1.73904	0.231823	7.50159	6.30495e-14	4.74078e-12
ENSG00000077274.8;CAPN6	266.043	3.43629	0.458159	7.50022	6.37095e-14	4.76691e-12
ENSG00000165478.6;HEPACAM	132.83	5.24348	0.699411	7.497	6.52972e-14	4.87318e-12
ENSG00000203930.11;LINC00632	860.564	5.94071	0.792685	7.49442	6.65939e-14	4.95725e-12
ENSG00000186310.9;NAP1L3	51.2517	2.03834	0.272186	7.48875	6.95304e-14	5.16264e-12
ENSG00000265485.6;LINC01915	12.9541	2.86101	0.382069	7.48821	6.98213e-14	5.17104e-12
ENSG00000188976.10;NOC2L	2229.46	-1.22246	0.163587	-7.47282	7.84949e-14	5.79866e-12
ENSG00000087903.12;RFX2	163.917	2.05294	0.274854	7.46918	8.06964e-14	5.9462e-12
ENSG00000129351.17;ILF3	4612.35	-0.923226	0.12362	-7.46825	8.12699e-14	5.97334e-12
ENSG00000152207.7;CYSLTR2	22.9851	4.02635	0.539267	7.46633	8.24595e-14	6.04551e-12
ENSG00000204261.8;PSMB8-AS1	159.313	1.92409	0.257748	7.46501	8.32919e-14	6.09119e-12
ENSG00000134955.11;SLC37A2	66.4486	2.55007	0.341652	7.46396	8.39625e-14	6.1105e-12
ENSG00000092929.11;UNC13D	497.156	-1.50013	0.200983	-7.46394	8.39759e-14	6.1105e-12
ENSG00000143344.15;RGL1	384.174	2.45225	0.328681	7.46087	8.59511e-14	6.20768e-12
ENSG00000254519.3;AC044839.2	3.22609	-4.74204	0.63556	-7.46119	8.57445e-14	6.20768e-12
ENSG00000125746.16;EML2	386.101	1.2126	0.162521	7.46122	8.57223e-14	6.20768e-12
ENSG00000147443.12;DOK2	215.037	2.8544	0.382624	7.46006	8.6485e-14	6.23077e-12
ENSG00000184867.13;ARMCX2	342.438	1.41037	0.189072	7.45941	8.69095e-14	6.2459e-12
ENSG00000211772.11;TRBC2	267.995	3.28808	0.440837	7.45873	8.73573e-14	6.24722e-12
ENSG00000176194.17;CIDEA	372.778	5.10782	0.684802	7.45883	8.72933e-14	6.24722e-12
ENSG00000123609.10;NMI	265.425	1.69888	0.227814	7.45731	8.83085e-14	6.29977e-12
ENSG00000100079.6;LGALS2	30.9104	5.29787	0.710589	7.45561	8.94553e-14	6.36598e-12
ENSG00000146963.17;LUC7L2	1305.9	-0.845846	0.113465	-7.45466	9.00981e-14	6.39608e-12
ENSG00000107372.12;ZFAND5	10777.8	-1.40504	0.188531	-7.45257	9.15411e-14	6.48271e-12
ENSG00000033030.13;ZCCHC8	639.105	-0.761289	0.10222	-7.44757	9.50723e-14	6.71644e-12
ENSG00000134516.16;DOCK2	180.347	3.09153	0.41551	7.44033	1.00432e-13	7.07791e-12
ENSG00000268240.1;AC123912.2	10.9241	-6.93337	0.931966	-7.43951	1.01062e-13	7.10513e-12
ENSG00000154222.14;CC2D1B	1033.93	-0.920685	0.123772	-7.43856	1.01788e-13	7.13891e-12
ENSG00000130204.12;TOMM40	1343.01	-1.36077	0.183073	-7.43295	1.062e-13	7.43044e-12
ENSG00000147138.2;GPR174	45.7452	3.87359	0.521367	7.42968	1.08858e-13	7.59816e-12
ENSG00000170571.11;EMB	296.818	3.02419	0.407133	7.42801	1.10241e-13	7.65133e-12
ENSG00000188747.8;NOXA1	569.465	-2.22665	0.299772	-7.42781	1.10409e-13	7.65133e-12
ENSG00000130876.11;SLC7A10	199.171	6.40332	0.862019	7.42828	1.10017e-13	7.65133e-12
ENSG00000182866.16;LCK	132.826	3.11778	0.419802	7.4268	1.11259e-13	7.69193e-12
ENSG00000168546.10;GFRA2	65.607	3.10253	0.41777	7.4264	1.11591e-13	7.69664e-12
ENSG00000168685.14;IL7R	121.475	2.99339	0.403233	7.42348	1.14079e-13	7.8496e-12
ENSG00000169432.15;SCN9A	62.2852	2.51468	0.338799	7.42235	1.1506e-13	7.89841e-12
ENSG00000141252.19;VPS53	987.909	-0.852772	0.114933	-7.41976	1.17335e-13	8.03567e-12
ENSG00000138207.13;RBP4	1430.97	5.94524	0.801718	7.41562	1.21057e-13	8.27112e-12
ENSG00000101825.7;MXRA5	770.375	3.15552	0.425593	7.41442	1.2216e-13	8.32692e-12
ENSG00000232593.7;KANTR	605.941	-1.44807	0.195357	-7.41241	1.2402e-13	8.43395e-12
ENSG00000140400.16;MAN2C1	3241.14	-1.03769	0.140033	-7.41035	1.25971e-13	8.53459e-12
ENSG00000100385.13;IL2RB	108.51	2.87182	0.387548	7.41022	1.26087e-13	8.53459e-12
ENSG00000156671.13;SAMD8	1096.72	-0.962771	0.12996	-7.40823	1.27992e-13	8.64345e-12
ENSG00000183578.7;TNFAIP8L3	237.077	3.06558	0.414015	7.40453	1.31615e-13	8.86753e-12
ENSG00000134686.18;PHC2	3580.81	-2.06357	0.278705	-7.40414	1.32002e-13	8.87312e-12
ENSG00000174944.8;P2RY14	128.531	2.20097	0.297338	7.40225	1.33899e-13	8.95926e-12
ENSG00000169851.15;PCDH7	87.0337	2.63407	0.355836	7.40249	1.33656e-13	8.95926e-12
ENSG00000277443.2;MARCKS	1685.09	1.87088	0.252947	7.39631	1.40017e-13	9.31633e-12
ENSG00000122694.15;GLIPR2	516.627	2.28619	0.309105	7.39614	1.40196e-13	9.31633e-12
ENSG00000198851.9;CD3E	229.546	3.3726	0.455959	7.39673	1.39582e-13	9.31633e-12
ENSG00000115241.10;PPM1G	1870.43	-1.01551	0.137356	-7.39327	1.43266e-13	9.45554e-12
ENSG00000183484.11;GPR132	42.0948	2.8197	0.381379	7.39344	1.43083e-13	9.45554e-12
ENSG00000056998.19;GYG2	661.468	5.70172	0.771141	7.39387	1.42617e-13	9.45554e-12
ENSG00000213892.11;CEACAM16	27.1641	3.82572	0.51802	7.38528	1.52137e-13	1.00183e-11
ENSG00000166900.16;STX3	357.395	-1.12664	0.152607	-7.38263	1.55199e-13	1.01969e-11
ENSG00000039068.18;CDH1	36.7036	5.47052	0.741349	7.37914	1.59315e-13	1.04437e-11
ENSG00000184574.9;LPAR5	20.1356	3.07264	0.41648	7.37763	1.61136e-13	1.05394e-11
ENSG00000144229.11;THSD7B	29.1206	4.29482	0.582278	7.37589	1.63247e-13	1.06535e-11
ENSG00000126709.14;IFI6	1073.12	2.41749	0.327993	7.37056	1.69909e-13	1.10635e-11
ENSG00000113649.11;TCERG1	1117.58	-0.955815	0.129715	-7.36857	1.72467e-13	1.12046e-11
ENSG00000124107.5;SLPI	892.878	-3.38413	0.459283	-7.36828	1.72846e-13	1.12046e-11
ENSG00000105726.16;ATP13A1	758.473	-0.871767	0.118319	-7.36792	1.73315e-13	1.121e-11
ENSG00000158258.16;CLSTN2	560.729	2.58869	0.351377	7.36726	1.74168e-13	1.12402e-11
ENSG00000113583.7;C5orf15	821.724	0.79171	0.107527	7.36287	1.79995e-13	1.15906e-11
ENSG00000176720.5;BOK	573.174	3.75156	0.509725	7.35997	1.83952e-13	1.18192e-11
ENSG00000163508.12;EOMES	50.6202	3.6693	0.498849	7.35554	1.90163e-13	1.21914e-11
ENSG00000107099.15;DOCK8	258.073	2.49605	0.339376	7.35482	1.91185e-13	1.22299e-11
ENSG00000162511.7;LAPTM5	991.025	2.72518	0.370692	7.3516	1.95851e-13	1.24736e-11
ENSG00000165457.13;FOLR2	320.67	2.77535	0.377506	7.3518	1.9555e-13	1.24736e-11
ENSG00000088038.18;CNOT3	758.423	-0.788545	0.107267	-7.35125	1.96366e-13	1.24791e-11
ENSG00000188153.13;COL4A5	441.163	-1.62944	0.221841	-7.34509	2.05627e-13	1.30392e-11
ENSG00000135269.17;TES	263.291	1.68892	0.229971	7.34404	2.07236e-13	1.31126e-11
ENSG00000143127.12;ITGA10	366.879	-3.05897	0.416828	-7.33868	2.15705e-13	1.35982e-11
ENSG00000172137.18;CALB2	211.875	6.1488	0.837871	7.3386	2.15844e-13	1.35982e-11
ENSG00000169413.2;RNASE6	98.8781	3.11349	0.424528	7.33402	2.23356e-13	1.4041e-11
ENSG00000162636.15;FAM102B	204.01	2.04867	0.279399	7.3324	2.26061e-13	1.41805e-11
ENSG00000267632.1;AC067852.3	81.4389	-1.77414	0.242198	-7.32516	2.38606e-13	1.49352e-11
ENSG00000131368.7;MRPS25	1913.57	-1.2271	0.167641	-7.31983	2.48282e-13	1.54795e-11
ENSG00000085872.14;CHERP	1065.77	-0.763538	0.104311	-7.31979	2.48365e-13	1.54795e-11
ENSG00000161929.14;SCIMP	34.0147	3.41521	0.466614	7.31912	2.49594e-13	1.55228e-11
ENSG00000197629.5;MPEG1	507.343	3.21502	0.439348	7.31772	2.52221e-13	1.56527e-11
ENSG00000184811.3;TRARG1	1055.93	4.92731	0.673887	7.31177	2.63646e-13	1.6327e-11
ENSG00000174516.14;PELI3	335.46	-1.27125	0.173926	-7.30912	2.68888e-13	1.66162e-11
ENSG00000117091.9;CD48	145.28	3.39067	0.463923	7.30869	2.6976e-13	1.66348e-11
ENSG00000163694.14;RBM47	120.928	2.61694	0.358078	7.30827	2.70596e-13	1.66511e-11
ENSG00000079156.16;OSBPL6	2988.72	-2.51475	0.344508	-7.29956	2.88711e-13	1.76778e-11
ENSG00000219607.3;PPP1R3G	58.2306	1.86844	0.255981	7.29911	2.89679e-13	1.76778e-11
ENSG00000166987.14;MBD6	1278.23	-1.04762	0.143528	-7.29909	2.89711e-13	1.76778e-11
ENSG00000185262.8;UBALD2	1600.74	-1.83532	0.251442	-7.29919	2.89506e-13	1.76778e-11
ENSG00000241839.9;PLEKHO2	433.679	2.08691	0.285945	7.29831	2.91408e-13	1.77442e-11
ENSG00000089041.16;P2RX7	123.861	2.59102	0.355071	7.29721	2.93803e-13	1.78526e-11
ENSG00000141524.15;TMC6	340.517	1.79471	0.246003	7.29549	2.97582e-13	1.80446e-11
ENSG00000181090.20;EHMT1	1108.29	-0.797041	0.109329	-7.2903	3.09268e-13	1.87142e-11
ENSG00000145861.7;C1QTNF2	74.4698	2.01923	0.277005	7.28953	3.11046e-13	1.87828e-11
ENSG00000145536.15;ADAMTS16	28.8378	3.52415	0.483708	7.28569	3.20027e-13	1.92851e-11
ENSG00000223959.8;AFG3L1P	543.626	-0.803093	0.110235	-7.28525	3.21065e-13	1.93077e-11
ENSG00000106809.10;OGN	350.34	3.61638	0.496615	7.28206	3.28752e-13	1.97292e-11
ENSG00000079435.9;LIPE	2469.66	3.91611	0.537807	7.28164	3.29796e-13	1.97511e-11
ENSG00000139746.15;RBM26	1502.53	-0.515444	0.0707987	-7.28042	3.32788e-13	1.98894e-11
ENSG00000215041.9;NEURL4	819.998	-0.907459	0.124725	-7.27569	3.44647e-13	2.05559e-11
ENSG00000137078.8;SIT1	49.5943	3.83589	0.527308	7.27448	3.47763e-13	2.06993e-11
ENSG00000211668.2;IGLV2-11	69.0456	5.31121	0.730382	7.27183	3.54649e-13	2.10662e-11
ENSG00000226306.6;NPY6R	1192.68	3.57038	0.491046	7.27096	3.56934e-13	2.11157e-11
ENSG00000159128.14;IFNGR2	985.297	0.977776	0.134475	7.27107	3.5664e-13	2.11157e-11
ENSG00000187889.12;FYB2	24.566	-3.65868	0.503516	-7.26627	3.69545e-13	2.18174e-11
ENSG00000134198.9;TSPAN2	100.618	2.31442	0.318562	7.26523	3.72416e-13	2.18981e-11
ENSG00000102271.13;KLHL4	47.9039	2.92011	0.401916	7.26548	3.71712e-13	2.18981e-11
ENSG00000106546.13;AHR	398.386	2.3017	0.316955	7.2619	3.81689e-13	2.23981e-11
ENSG00000235944.8;ZNF815P	17.7307	1.94508	0.267876	7.2611	3.83958e-13	2.24859e-11
ENSG00000171044.10;XKR6	21.9933	2.41847	0.333089	7.26072	3.85048e-13	2.25044e-11
ENSG00000169018.5;FEM1B	1959.51	-1.40246	0.193178	-7.25997	3.87173e-13	2.25833e-11
ENSG00000211892.4;IGHG4	274.714	7.08423	0.976043	7.25811	3.92531e-13	2.285e-11
ENSG00000145649.7;GZMA	164.572	3.39925	0.46847	7.25606	3.98541e-13	2.31536e-11
ENSG00000117600.12;PLPPR4	86.827	3.28756	0.453254	7.25325	4.06875e-13	2.35437e-11
ENSG00000217648.1;AL136116.3	14.1762	2.64132	0.364147	7.25344	4.06322e-13	2.35437e-11
ENSG00000116704.7;SLC35D1	497.816	-1.4734	0.203146	-7.25291	4.07919e-13	2.35573e-11
ENSG00000176463.13;SLCO3A1	464.37	1.41398	0.195001	7.25117	4.13192e-13	2.38146e-11
ENSG00000211947.2;IGHV3-21	89.5266	6.04833	0.834396	7.24875	4.20634e-13	2.41956e-11
ENSG00000180964.16;TCEAL8	432.795	1.28501	0.177295	7.24786	4.23422e-13	2.43079e-11
ENSG00000087269.15;NOP14	1123.3	-1.40234	0.1935	-7.24723	4.25384e-13	2.43725e-11
ENSG00000196917.5;HCAR1	50.9185	5.24111	0.72332	7.2459	4.29563e-13	2.45636e-11
ENSG00000175264.7;CHST1	181.413	-2.64714	0.365533	-7.24185	4.42604e-13	2.52597e-11
ENSG00000078902.15;TOLLIP	1708.58	-0.826485	0.114133	-7.24141	4.44051e-13	2.52927e-11
ENSG00000182578.13;CSF1R	508.932	2.56943	0.354878	7.24032	4.47614e-13	2.54458e-11
ENSG00000187288.10;CIDEC	1811.05	5.54185	0.765773	7.23693	4.58948e-13	2.60393e-11
ENSG00000255690.2;TRIL	195.732	2.18188	0.301624	7.23378	4.69723e-13	2.65987e-11
ENSG00000135426.15;TESPA1	36.3786	2.79139	0.385942	7.23266	4.7361e-13	2.67668e-11
ENSG00000155368.16;DBI	1760.83	1.75269	0.242514	7.22718	4.93111e-13	2.78149e-11
ENSG00000151790.8;TDO2	34.5346	4.77961	0.66206	7.21929	5.22593e-13	2.94209e-11
ENSG00000125637.15;PSD4	146.951	2.3292	0.322662	7.2187	5.2487e-13	2.9492e-11
ENSG00000130706.12;ADRM1	4190.3	-1.48757	0.206098	-7.21777	5.28463e-13	2.96367e-11
ENSG00000250208.6;FZD10-AS1	103.208	2.01453	0.279121	7.21739	5.29941e-13	2.96624e-11
ENSG00000143184.4;XCL1	19.9303	6.14904	0.852449	7.21338	5.45817e-13	3.04924e-11
ENSG00000180340.6;FZD2	38.7322	2.60024	0.360503	7.21282	5.48054e-13	3.05587e-11
ENSG00000259834.1;AL365361.1	49.3871	3.76204	0.521732	7.21069	5.56691e-13	3.0981e-11
ENSG00000184787.18;UBE2G2	3828.86	-0.881136	0.122267	-7.20665	5.73438e-13	3.18521e-11
ENSG00000211970.3;IGHV4-61	20.8212	7.47668	1.03793	7.20343	5.87161e-13	3.25522e-11
ENSG00000103249.17;CLCN7	1586.33	-0.953597	0.132396	-7.20264	5.90593e-13	3.26802e-11
ENSG00000048052.21;HDAC9	553.042	2.23786	0.31074	7.20172	5.94569e-13	3.28378e-11
ENSG00000227766.1;AL671277.1	26.3874	3.12319	0.4341	7.19464	6.26254e-13	3.45222e-11
ENSG00000170915.8;PAQR8	93.853	1.89483	0.263641	7.18716	6.61536e-13	3.63982e-11
ENSG00000093072.16;ADA2	569.542	2.34972	0.3272	7.18128	6.90612e-13	3.79263e-11
ENSG00000272398.5;CD24	48.3699	3.30426	0.460301	7.17848	7.04904e-13	3.86383e-11
ENSG00000188060.7;RAB42	23.9539	2.46735	0.343758	7.17757	7.09632e-13	3.87515e-11
ENSG00000043462.11;LCP2	267.733	2.49415	0.347485	7.17773	7.08809e-13	3.87515e-11
ENSG00000139626.15;ITGB7	125.445	3.03562	0.42298	7.17674	7.13911e-13	3.89122e-11
ENSG00000115368.9;WDR75	577.146	-0.802853	0.111902	-7.17461	7.25141e-13	3.94504e-11
ENSG00000166405.14;RIC3	269.176	-1.73733	0.242194	-7.17332	7.31991e-13	3.97488e-11
ENSG00000126860.11;EVI2A	65.4975	3.10122	0.432432	7.17156	7.41454e-13	4.01876e-11
ENSG00000165548.10;TMEM63C	129.405	3.66684	0.511519	7.16852	7.58106e-13	4.10138e-11
ENSG00000152270.8;PDE3B	392.834	4.5215	0.63103	7.16526	7.764e-13	4.19256e-11
ENSG00000157851.16;DPYSL5	41.2181	3.8954	0.543773	7.16365	7.85543e-13	4.23407e-11
ENSG00000186104.10;CYP2R1	202.034	-0.731239	0.102135	-7.15955	8.09409e-13	4.35465e-11
ENSG00000181467.4;RAP2B	353.436	1.64663	0.230092	7.15642	8.28141e-13	4.44721e-11
ENSG00000132680.10;KHDC4	1122.76	-0.94112	0.131537	-7.15479	8.37992e-13	4.49182e-11
ENSG00000115207.13;GTF3C2	791.572	-0.702621	0.098233	-7.1526	8.51493e-13	4.5558e-11
ENSG00000134061.5;CD180	27.098	3.42219	0.478576	7.15076	8.62961e-13	4.60869e-11
ENSG00000122188.12;LAX1	26.7067	2.90624	0.406523	7.14902	8.73992e-13	4.65905e-11
ENSG00000160214.12;RRP1	571.73	-1.36566	0.191194	-7.14281	9.14428e-13	4.86569e-11
ENSG00000161960.14;EIF4A1	282.021	-2.20778	0.309113	-7.1423	9.17815e-13	4.8748e-11
ENSG00000092621.12;PHGDH	411.268	3.59521	0.503474	7.1408	9.27899e-13	4.91939e-11
ENSG00000165197.4;VEGFD	291.255	-1.81136	0.253701	-7.13974	9.35058e-13	4.94832e-11
ENSG00000168389.17;MFSD2A	20.207	3.03462	0.425295	7.13534	9.65467e-13	5.09074e-11
ENSG00000150636.17;CCDC102B	93.3539	1.45324	0.203667	7.13538	9.65224e-13	5.09074e-11
ENSG00000135069.13;PSAT1	38.0342	2.6465	0.37113	7.13093	9.96903e-13	5.24699e-11
ENSG00000188766.12;SPRED3	46.9634	-2.00113	0.280705	-7.12894	1.01144e-12	5.31387e-11
ENSG00000187193.8;MT1X	7587.1	-2.98499	0.418771	-7.12798	1.01852e-12	5.34144e-11
ENSG00000164096.12;C4orf3	2817.54	0.974589	0.13676	7.12627	1.03125e-12	5.38171e-11
ENSG00000067113.16;PLPP1	1716.37	1.38549	0.194422	7.1262	1.03174e-12	5.38171e-11
ENSG00000211955.2;IGHV3-33	46.6796	5.30844	0.744906	7.12632	1.03089e-12	5.38171e-11
ENSG00000126012.11;KDM5C	2359.46	-1.09896	0.154305	-7.12203	1.06346e-12	5.53722e-11
ENSG00000075223.13;SEMA3C	1529.43	1.85523	0.260514	7.12144	1.06807e-12	5.55129e-11
ENSG00000235381.1;AL596202.1	78.2668	-1.4629	0.205502	-7.11868	1.08962e-12	5.65321e-11
ENSG00000166111.9;SVOP	55.6921	3.7979	0.533761	7.11535	1.11629e-12	5.78126e-11
ENSG00000168394.11;TAP1	2075.95	2.03691	0.286285	7.11497	1.11941e-12	5.78714e-11
ENSG00000110077.14;MS4A6A	590.119	2.8804	0.404873	7.11432	1.1247e-12	5.80416e-11
ENSG00000105127.8;AKAP8	745.25	-0.78508	0.110383	-7.11233	1.14102e-12	5.87799e-11
ENSG00000164626.8;KCNK5	31.4291	3.62248	0.509776	7.10602	1.19436e-12	6.14187e-11
ENSG00000140632.16;GLYR1	1955.38	-0.991136	0.139491	-7.10538	1.19996e-12	6.1509e-11
ENSG00000211653.2;IGLV1-40	220.844	5.77601	0.812912	7.10533	1.20034e-12	6.1509e-11
ENSG00000132854.18;KANK4	59.9674	4.61987	0.650264	7.10461	1.2066e-12	6.17211e-11
ENSG00000116991.10;SIPA1L2	534.025	-1.97155	0.277556	-7.10324	1.21864e-12	6.21186e-11
ENSG00000100450.12;GZMH	143.527	3.23172	0.454951	7.10345	1.21682e-12	6.21186e-11
ENSG00000143119.13;CD53	314.125	2.99329	0.421464	7.10212	1.22855e-12	6.25145e-11
ENSG00000225492.6;GBP1P1	93.1166	2.31755	0.32634	7.10165	1.23279e-12	6.26204e-11
ENSG00000184117.11;NIPSNAP1	165.579	1.21128	0.170584	7.10082	1.24017e-12	6.28856e-11
ENSG00000182508.13;LHFPL1	13.6272	4.96953	0.700117	7.09814	1.2645e-12	6.4008e-11
ENSG00000183751.14;TBL3	1069.17	-1.21183	0.170773	-7.09612	1.28306e-12	6.48345e-11
ENSG00000106948.16;AKNA	401.468	2.17836	0.307004	7.09554	1.28849e-12	6.49963e-11
ENSG00000197646.7;PDCD1LG2	89.8571	2.21325	0.312121	7.09098	1.33167e-12	6.70581e-11
ENSG00000186567.12;CEACAM19	467.734	-1.97066	0.277952	-7.08995	1.34165e-12	6.74441e-11
ENSG00000186566.12;GPATCH8	2575.55	-1.23683	0.174525	-7.08683	1.37223e-12	6.88622e-11
ENSG00000272084.1;AL137127.1	34.9424	-2.12576	0.300166	-7.08195	1.42143e-12	7.12087e-11
ENSG00000186891.13;TNFRSF18	31.3618	2.54338	0.359195	7.08076	1.43365e-12	7.16971e-11
ENSG00000018236.14;CNTN1	60.505	2.98997	0.422507	7.07674	1.47584e-12	7.36805e-11
ENSG00000164880.15;INTS1	3425.93	-1.14198	0.161406	-7.07522	1.49217e-12	7.43683e-11
ENSG00000011600.11;TYROBP	383.933	2.92222	0.413243	7.07143	1.5334e-12	7.62924e-11
ENSG00000005100.12;DHX33	513.917	-1.08567	0.153536	-7.0711	1.53712e-12	7.63469e-11
ENSG00000121281.12;ADCY7	367.465	2.19487	0.310443	7.07012	1.54802e-12	7.66272e-11
ENSG00000165168.7;CYBB	506.864	2.75216	0.389257	7.07029	1.54607e-12	7.66272e-11
ENSG00000176083.17;ZNF683	65.6169	4.34269	0.614337	7.0689	1.56165e-12	7.71703e-11
ENSG00000171843.15;MLLT3	192.148	1.04558	0.147941	7.06752	1.57724e-12	7.77734e-11
ENSG00000096996.15;IL12RB1	52.2807	3.27676	0.463648	7.06735	1.5792e-12	7.77734e-11
ENSG00000104894.11;CD37	215.585	2.67083	0.37799	7.06588	1.59604e-12	7.84701e-11
ENSG00000170638.9;TRABD	853.153	-1.03147	0.146026	-7.06363	1.62213e-12	7.96183e-11
ENSG00000187955.11;COL14A1	1020.78	2.93148	0.415037	7.06317	1.62745e-12	7.97453e-11
ENSG00000081320.10;STK17B	326.945	2.01673	0.285554	7.06251	1.63526e-12	7.99933e-11
ENSG00000196961.12;AP2A1	2864.24	-0.951786	0.13478	-7.0618	1.64362e-12	8.02671e-11
ENSG00000100243.20;CYB5R3	6136.78	1.05242	0.149068	7.05998	1.66531e-12	8.11901e-11
ENSG00000149136.8;SSRP1	1938.92	-1.21917	0.172697	-7.05958	1.67004e-12	8.12845e-11
ENSG00000011243.17;AKAP8L	1679.85	-1.1211	0.158935	-7.05381	1.7409e-12	8.45919e-11
ENSG00000169696.15;ASPSCR1	1605.72	-1.57376	0.223162	-7.05211	1.76221e-12	8.54848e-11
ENSG00000138336.8;TET1	87.4392	2.49286	0.353665	7.04866	1.80653e-12	8.74889e-11
ENSG00000182636.6;NDN	629.287	1.82902	0.259943	7.03625	1.97482e-12	9.54804e-11
ENSG00000271895.2;AL109811.2	110.517	-1.23472	0.175541	-7.03381	2.00965e-12	9.7003e-11
ENSG00000183527.11;PSMG1	345.501	-0.968919	0.137813	-7.03066	2.05566e-12	9.90595e-11
ENSG00000180828.2;BHLHE22	29.2512	3.25143	0.462639	7.028	2.0952e-12	1.00798e-10
ENSG00000181408.3;UTS2R	112.577	4.18469	0.595889	7.0226	2.17783e-12	1.04601e-10
ENSG00000113369.8;ARRDC3	1663.9	-1.2277	0.174914	-7.01888	2.2366e-12	1.07246e-10
ENSG00000153283.12;CD96	92.7884	3.12077	0.444643	7.01861	2.24089e-12	1.07275e-10
ENSG00000125510.15;OPRL1	26.5921	2.06789	0.294653	7.01807	2.24958e-12	1.07514e-10
ENSG00000102878.16;HSF4	1148.13	-1.62748	0.231979	-7.01564	2.28893e-12	1.09216e-10
ENSG00000229425.2;AJ009632.2	62.8741	-3.686	0.525832	-7.00984	2.38594e-12	1.13658e-10
ENSG00000143851.15;PTPN7	112.198	2.93929	0.419342	7.00929	2.39538e-12	1.13921e-10
ENSG00000174697.4;LEP	1272.95	6.10811	0.871477	7.00892	2.40168e-12	1.14035e-10
ENSG00000085491.16;SLC25A24	381.676	1.34204	0.191616	7.00381	2.49101e-12	1.18084e-10
ENSG00000141577.13;CEP131	380.4	-1.05659	0.151017	-6.9965	2.62442e-12	1.24206e-10
ENSG00000186517.13;ARHGAP30	336.302	2.52763	0.361331	6.99534	2.64617e-12	1.25032e-10
ENSG00000119632.3;IFI27L2	284.832	2.5296	0.361801	6.99167	2.71632e-12	1.28138e-10
ENSG00000056291.17;NPFFR2	8.50874	5.8467	0.836563	6.98896	2.76934e-12	1.30428e-10
ENSG00000135454.13;B4GALNT1	363.424	-1.78622	0.255614	-6.98795	2.78932e-12	1.31157e-10
ENSG00000258365.1;AC073655.2	23.2984	-1.45169	0.20775	-6.98768	2.79477e-12	1.31201e-10
ENSG00000116350.16;SRSF4	2136.16	-0.679596	0.0972751	-6.98634	2.82158e-12	1.32246e-10
ENSG00000174791.10;RIN1	481.722	-2.09199	0.299452	-6.98606	2.82717e-12	1.32295e-10
ENSG00000099194.5;SCD	11607.9	5.03678	0.721061	6.98524	2.84366e-12	1.32853e-10
ENSG00000063169.10;BICRA	468.702	-1.13245	0.16227	-6.97879	2.97741e-12	1.38879e-10
ENSG00000172927.7;MYEOV	95.0924	5.71443	0.818858	6.97853	2.98274e-12	1.38905e-10
ENSG00000169403.11;PTAFR	177.099	2.4793	0.355314	6.97778	2.99872e-12	1.39426e-10
ENSG00000105088.8;OLFM2	273.206	4.16181	0.596581	6.97612	3.03453e-12	1.40866e-10
ENSG00000196154.11;S100A4	3438.72	2.70301	0.387546	6.97468	3.06574e-12	1.42088e-10
ENSG00000135052.16;GOLM1	248.915	1.54521	0.221632	6.97197	3.12544e-12	1.44625e-10
ENSG00000236882.7;LINC01554	125.294	-4.0491	0.580876	-6.97068	3.15412e-12	1.45259e-10
ENSG00000110876.9;SELPLG	197.252	2.45859	0.352682	6.97112	3.14419e-12	1.45259e-10
ENSG00000186469.8;GNG2	509.641	2.58874	0.37137	6.9708	3.15153e-12	1.45259e-10
ENSG00000157064.10;NMNAT2	60.4362	2.59804	0.372859	6.96788	3.21757e-12	1.47947e-10
ENSG00000172116.21;CD8B	53.246	3.20037	0.459627	6.96297	3.33172e-12	1.52954e-10
ENSG00000148719.14;DNAJB12	1227.95	-0.696438	0.100044	-6.96133	3.37087e-12	1.54508e-10
ENSG00000274341.1;AC005899.6	70.1986	-2.33457	0.335393	-6.9607	3.3859e-12	1.54953e-10
ENSG00000172005.10;MAL	61.3124	2.32363	0.334198	6.95286	3.57949e-12	1.63555e-10
ENSG00000148840.10;PPRC1	649.195	-1.27625	0.183692	-6.94776	3.71142e-12	1.69317e-10
ENSG00000154265.15;ABCA5	3011.63	-1.58866	0.228669	-6.94743	3.72008e-12	1.69447e-10
ENSG00000205220.11;PSMB10	283.217	1.75358	0.252458	6.94601	3.75761e-12	1.70889e-10
ENSG00000158481.12;CD1C	45.0345	3.99632	0.575399	6.9453	3.77661e-12	1.71485e-10
ENSG00000102466.15;FGF14	9.99474	2.64179	0.380444	6.94396	3.81252e-12	1.72846e-10
ENSG00000167114.12;SLC27A4	415.702	-0.864756	0.12455	-6.94303	3.83767e-12	1.73716e-10
ENSG00000211650.2;IGLV5-45	20.3662	6.80256	0.979874	6.94228	3.8582e-12	1.74374e-10
ENSG00000106344.8;RBM28	1090.54	-0.8491	0.122326	-6.94131	3.88488e-12	1.75308e-10
ENSG00000254366.6;AC062004.1	19.6726	4.17765	0.602089	6.9386	3.96019e-12	1.78429e-10
ENSG00000261087.1;AP003469.4	293.594	-1.56009	0.224881	-6.93743	3.99305e-12	1.79632e-10
ENSG00000106819.11;ASPN	673.196	2.80605	0.404705	6.93357	4.10363e-12	1.84321e-10
ENSG00000020633.18;RUNX3	205.286	2.60409	0.375659	6.93205	4.14775e-12	1.86016e-10
ENSG00000273599.1;AL731571.1	71.1865	-2.4812	0.357945	-6.9318	4.15527e-12	1.86067e-10
ENSG00000122224.17;LY9	31.7507	3.91894	0.565583	6.92903	4.23723e-12	1.89445e-10
ENSG00000138709.18;LARP1B	545.867	-1.07379	0.155053	-6.92533	4.34954e-12	1.93966e-10
ENSG00000147010.17;SH3KBP1	767.47	1.9563	0.282487	6.92526	4.35167e-12	1.93966e-10
ENSG00000051523.10;CYBA	1053.2	2.31848	0.334878	6.92336	4.41051e-12	1.96288e-10
ENSG00000127124.15;HIVEP3	188.82	1.50328	0.217161	6.9224	4.44057e-12	1.96723e-10
ENSG00000115649.15;CNPPD1	1886.61	-0.708283	0.102314	-6.92267	4.43204e-12	1.96723e-10
ENSG00000104892.16;KLC3	8.32582	-3.38539	0.489048	-6.92241	4.44031e-12	1.96723e-10
ENSG00000100077.14;GRK3	549.753	3.48405	0.503444	6.92044	4.50248e-12	1.99163e-10
ENSG00000229474.6;PATL2	59.7666	2.70794	0.391318	6.92006	4.51457e-12	1.99395e-10
ENSG00000136167.13;LCP1	941.005	2.92603	0.422846	6.91984	4.52144e-12	1.99396e-10
ENSG00000165219.21;GAPVD1	1026.18	-0.723042	0.104511	-6.91834	4.56965e-12	2.01217e-10
ENSG00000104951.15;IL4I1	82.4722	3.93047	0.568171	6.91776	4.58843e-12	2.01738e-10
ENSG00000204267.13;TAP2	556.27	1.34164	0.193949	6.91751	4.59645e-12	2.01786e-10
ENSG00000162408.10;NOL9	785.172	-0.799585	0.115628	-6.91516	4.67344e-12	2.04857e-10
ENSG00000152558.14;TMEM123	1174.51	1.0498	0.151825	6.91454	4.69379e-12	2.0544e-10
ENSG00000148843.14;PDCD11	1008.61	-1.05976	0.153295	-6.91321	4.73796e-12	2.07062e-10
ENSG00000086102.18;NFX1	1774.76	-0.971955	0.140618	-6.912	4.77858e-12	2.08524e-10
ENSG00000116711.9;PLA2G4A	66.7597	3.12437	0.452224	6.9089	4.88425e-12	2.12816e-10
ENSG00000163606.10;CD200R1	36.9227	3.1064	0.449918	6.90438	5.04231e-12	2.19047e-10
ENSG00000100196.10;KDELR3	121.398	2.40039	0.347657	6.90446	5.03932e-12	2.19047e-10
ENSG00000197747.8;S100A10	2342.5	2.0865	0.302223	6.90384	5.06148e-12	2.19552e-10
ENSG00000134121.9;CHL1	76.5675	3.21306	0.465541	6.90178	5.13558e-12	2.22435e-10
ENSG00000141068.14;KSR1	1582.43	-1.08267	0.156877	-6.9014	5.14932e-12	2.22699e-10
ENSG00000182325.10;FBXL6	297.689	-1.00427	0.14558	-6.89841	5.25879e-12	2.27095e-10
ENSG00000272205.1;AL451050.2	26.0015	-2.85394	0.413728	-6.89809	5.27053e-12	2.27265e-10
ENSG00000165511.6;C10orf25	26.9568	1.91678	0.277881	6.89785	5.27942e-12	2.27312e-10
ENSG00000081041.8;CXCL2	234.774	-2.72752	0.395649	-6.89378	5.43291e-12	2.33575e-10
ENSG00000171659.14;GPR34	101.479	2.91787	0.423593	6.88838	5.64321e-12	2.42258e-10
ENSG00000256043.2;CTSO	456.422	1.54291	0.224205	6.88168	5.91512e-12	2.53557e-10
ENSG00000171596.6;NMUR1	42.9127	3.70297	0.538216	6.88008	5.98204e-12	2.56049e-10
ENSG00000183801.7;OLFML1	264.88	2.12968	0.309572	6.87945	6.00861e-12	2.56809e-10
ENSG00000104324.15;CPQ	530.031	1.83731	0.267387	6.87136	6.35908e-12	2.71389e-10
ENSG00000114541.14;FRMD4B	194.883	1.90422	0.2772	6.86949	6.44325e-12	2.74579e-10
ENSG00000186818.12;LILRB4	112.241	3.60674	0.525116	6.86847	6.48926e-12	2.76135e-10
ENSG00000262179.2;MYMX	39.3076	3.66576	0.533852	6.86663	6.57369e-12	2.79233e-10
ENSG00000166927.12;MS4A7	346.869	2.55687	0.37237	6.86646	6.58125e-12	2.79233e-10
ENSG00000132024.17;CC2D1A	1003.12	-0.922617	0.134414	-6.864	6.69595e-12	2.83686e-10
ENSG00000065000.17;AP3D1	3014.45	-0.853925	0.124412	-6.86371	6.70965e-12	2.83853e-10
ENSG00000135917.14;SLC19A3	401.3	5.15065	0.750456	6.86336	6.72582e-12	2.84124e-10
ENSG00000180104.15;EXOC3	2198.63	-0.904046	0.131749	-6.8619	6.79514e-12	2.8646e-10
ENSG00000165732.12;DDX21	1996.39	-1.38014	0.201135	-6.86178	6.8008e-12	2.8646e-10
ENSG00000154589.6;LY96	92.1147	2.14749	0.312976	6.86154	6.81226e-12	2.86528e-10
ENSG00000125755.18;SYMPK	2135.3	-1.0061	0.146704	-6.85804	6.98135e-12	2.93217e-10
ENSG00000196235.13;SUPT5H	2752.13	-0.908834	0.132532	-6.85744	7.01031e-12	2.94009e-10
ENSG00000171700.13;RGS19	100.815	2.04281	0.298216	6.85008	7.38076e-12	3.091e-10
ENSG00000177494.5;ZBED2	6.25772	6.08508	0.88848	6.84886	7.44401e-12	3.11301e-10
ENSG00000244414.6;CFHR1	9.14792	5.86373	0.856217	6.84841	7.4675e-12	3.11496e-10
ENSG00000161265.14;U2AF1L4	270.193	-1.17245	0.171207	-6.84816	7.48077e-12	3.11496e-10
ENSG00000078596.10;ITM2A	1290.2	2.15041	0.31401	6.84821	7.47818e-12	3.11496e-10
ENSG00000169504.14;CLIC4	2768.41	1.86501	0.27237	6.84732	7.52442e-12	3.12866e-10
ENSG00000109943.8;CRTAM	21.9422	3.94047	0.575684	6.84485	7.65551e-12	3.17862e-10
ENSG00000172543.7;CTSW	140.03	2.92485	0.427411	6.84318	7.74547e-12	3.21139e-10
ENSG00000135148.11;TRAFD1	897.752	1.6229	0.237179	6.8425	7.78208e-12	3.22198e-10
ENSG00000183918.16;SH2D1A	47.0343	2.97509	0.434811	6.84226	7.79535e-12	3.22289e-10
ENSG00000198216.11;CACNA1E	18.7127	4.3071	0.629781	6.83904	7.97235e-12	3.29139e-10
ENSG00000243264.2;IGKV2D-29	15.8644	7.40887	1.08348	6.83802	8.02941e-12	3.31026e-10
ENSG00000112559.13;MDFI	187.543	4.07882	0.596937	6.83292	8.32022e-12	3.42046e-10
ENSG00000089195.14;TRMT6	433.504	-1.2799	0.187308	-6.83312	8.30881e-12	3.42046e-10
ENSG00000161011.19;SQSTM1	26136.2	-1.41608	0.207258	-6.83245	8.34775e-12	3.42693e-10
ENSG00000069188.16;SDK2	22.5444	3.27233	0.478988	6.83176	8.38771e-12	3.43849e-10
ENSG00000161681.15;SHANK1	30.5425	3.28389	0.480826	6.82969	8.50967e-12	3.48358e-10
ENSG00000100336.17;APOL4	279.491	2.83946	0.415923	6.82689	8.6774e-12	3.54725e-10
ENSG00000237773.6;AC073332.1	12.5938	2.79134	0.408955	6.82555	8.75885e-12	3.57553e-10
ENSG00000124383.8;MPHOSPH10	812.209	-1.04596	0.153327	-6.82175	8.99404e-12	3.66156e-10
ENSG00000198960.10;ARMCX6	172.966	1.46324	0.214497	6.82173	8.99475e-12	3.66156e-10
ENSG00000204514.9;ZNF814	256.869	-1.36648	0.200368	-6.81985	9.11343e-12	3.70469e-10
ENSG00000182628.12;SKA2	324.715	0.832819	0.122134	6.81888	9.1754e-12	3.72467e-10
ENSG00000283196.2;AC006453.2	40.819	1.84322	0.270335	6.81829	9.21306e-12	3.73476e-10
ENSG00000145390.11;USP53	1687.51	-0.952363	0.13972	-6.81622	9.34672e-12	3.78367e-10
ENSG00000146830.10;GIGYF1	2154.5	-0.893005	0.131027	-6.81544	9.39737e-12	3.79889e-10
ENSG00000163807.5;KIAA1143	988.599	-0.856063	0.125636	-6.81381	9.50461e-12	3.83691e-10
ENSG00000110002.15;VWA5A	396.038	1.61109	0.23649	6.81251	9.59106e-12	3.86158e-10
ENSG00000173546.7;CSPG4	2689.58	1.45578	0.213692	6.81249	9.59225e-12	3.86158e-10
ENSG00000185339.8;TCN2	290.389	1.47483	0.216499	6.8122	9.61173e-12	3.86408e-10
ENSG00000171456.18;ASXL1	1547.51	-0.772241	0.113396	-6.81011	9.75221e-12	3.91514e-10
ENSG00000181847.11;TIGIT	42.7496	3.6189	0.531747	6.80567	1.00578e-11	4.03225e-10
ENSG00000168246.5;UBTD2	476.162	1.10529	0.162427	6.80487	1.01141e-11	4.04924e-10
ENSG00000132716.18;DCAF8	3340.66	-1.1773	0.17303	-6.80398	1.01769e-11	4.0688e-10
ENSG00000104946.12;TBC1D17	3144.54	-1.08827	0.159962	-6.8033	1.02249e-11	4.08239e-10
ENSG00000266967.6;AARSD1	159.517	-1.2983	0.19087	-6.80204	1.03149e-11	4.11267e-10
ENSG00000162664.16;ZNF326	575.009	-0.860108	0.126458	-6.80156	1.03495e-11	4.12084e-10
ENSG00000221866.9;PLXNA4	368.269	3.38382	0.497611	6.80013	1.04521e-11	4.15601e-10
ENSG00000101160.13;CTSZ	2210.54	1.43168	0.210548	6.79978	1.04779e-11	4.16056e-10
ENSG00000164654.15;MIOS	1263.89	-1.4181	0.208575	-6.79897	1.05371e-11	4.17837e-10
ENSG00000130717.12;UCK1	855.013	-0.824053	0.12123	-6.79745	1.06485e-11	4.2168e-10
ENSG00000168675.18;LDLRAD4	400.838	1.63932	0.241215	6.79612	1.07476e-11	4.25029e-10
ENSG00000124313.14;IQSEC2	627.437	-1.39368	0.205106	-6.79491	1.08378e-11	4.28013e-10
ENSG00000074370.17;ATP2A3	310.062	2.10374	0.309698	6.79288	1.09914e-11	4.33489e-10
ENSG00000180061.9;TMEM150B	15.0448	2.42959	0.357756	6.79119	1.11213e-11	4.38019e-10
ENSG00000213722.8;DDAH2	796.838	2.09583	0.308655	6.79021	1.11969e-11	4.40401e-10
ENSG00000185880.12;TRIM69	2235.67	2.01594	0.296935	6.78918	1.12774e-11	4.42372e-10
ENSG00000198538.10;ZNF28	77.2302	1.34047	0.197436	6.78935	1.12638e-11	4.42372e-10
ENSG00000261236.7;BOP1	1854.43	-1.69009	0.249038	-6.78649	1.14898e-11	4.50098e-10
ENSG00000126264.9;HCST	164.32	3.03212	0.446914	6.78456	1.16444e-11	4.5554e-10
ENSG00000107821.14;KAZALD1	588.922	2.37733	0.350528	6.78212	1.18425e-11	4.62668e-10
ENSG00000143036.16;SLC44A3	15.6777	2.96419	0.437154	6.78065	1.19639e-11	4.66786e-10
ENSG00000100023.18;PPIL2	1026.65	-0.651998	0.0961996	-6.77755	1.22229e-11	4.76249e-10
ENSG00000108671.10;PSMD11	3005.13	-1.15592	0.170563	-6.77707	1.22638e-11	4.77205e-10
ENSG00000124496.12;TRERF1	116.577	1.88331	0.277956	6.77557	1.23918e-11	4.81544e-10
ENSG00000132323.8;ILKAP	894.595	-0.934698	0.138021	-6.77213	1.26897e-11	4.92462e-10
ENSG00000173193.14;PARP14	1351.92	1.61913	0.239097	6.77186	1.2714e-11	4.9275e-10
ENSG00000136878.12;USP20	788.665	-0.670563	0.0990317	-6.77119	1.27727e-11	4.94364e-10
ENSG00000268205.1;AC005261.2	900.568	-0.673083	0.0994089	-6.77085	1.28025e-11	4.94861e-10
ENSG00000177192.13;PUS1	336.882	-1.02047	0.150739	-6.7698	1.28958e-11	4.97803e-10
ENSG00000188820.12;CALHM6	38.8861	4.12934	0.61011	6.76818	1.30415e-11	5.02764e-10
ENSG00000189350.12;TOGARAM2	843.999	-3.44431	0.509116	-6.76527	1.33062e-11	5.12288e-10
ENSG00000160183.14;TMPRSS3	27.0611	3.7652	0.557066	6.75898	1.38963e-11	5.34299e-10
ENSG00000213339.8;QTRT1	1101.32	-1.37522	0.203477	-6.75861	1.39324e-11	5.34982e-10
ENSG00000115053.15;NCL	9317.4	-1.16265	0.17204	-6.75803	1.39881e-11	5.36413e-10
ENSG00000182487.12;NCF1B	31.448	2.80278	0.415081	6.75236	1.45464e-11	5.57088e-10
ENSG00000105251.10;SHD	93.1742	3.54816	0.525782	6.74835	1.49537e-11	5.71936e-10
ENSG00000066294.14;CD84	193.834	2.58282	0.382808	6.74704	1.50892e-11	5.75606e-10
ENSG00000182087.13;TMEM259	3916.01	-0.969087	0.143628	-6.7472	1.5073e-11	5.75606e-10
ENSG00000280332.1;AC020917.4	139.455	-1.50022	0.222372	-6.74645	1.51511e-11	5.77211e-10
ENSG00000244116.3;IGKV2-28	12.6927	6.76	1.00216	6.74541	1.52592e-11	5.80569e-10
ENSG00000215018.9;COL28A1	175.844	-2.36453	0.350595	-6.74434	1.53723e-11	5.84109e-10
ENSG00000242265.5;PEG10	566.77	2.8904	0.428659	6.74289	1.55268e-11	5.89207e-10
ENSG00000172375.13;C2CD2L	421.483	-0.863252	0.12806	-6.74101	1.57285e-11	5.96087e-10
ENSG00000255833.1;TIFAB	11.6288	6.28717	0.933095	6.73797	1.6061e-11	6.07894e-10
ENSG00000123146.19;ADGRE5	1228.84	1.0762	0.159733	6.73751	1.61125e-11	6.09052e-10
ENSG00000146278.10;PNRC1	5155.09	-1.16298	0.172705	-6.73393	1.65138e-11	6.23373e-10
ENSG00000087087.19;SRRT	1557.31	-0.872174	0.129523	-6.73375	1.65342e-11	6.23373e-10
ENSG00000130703.16;OSBPL2	666.443	-0.713373	0.106001	-6.72987	1.69813e-11	6.39402e-10
ENSG00000012211.12;PRICKLE3	343.882	-1.10983	0.164934	-6.72896	1.70879e-11	6.42584e-10
ENSG00000120656.11;TAF12	481.409	-0.838684	0.124661	-6.72774	1.72318e-11	6.47158e-10
ENSG00000135916.15;ITM2C	592.376	1.64951	0.245214	6.72682	1.73406e-11	6.49569e-10
ENSG00000197540.7;GZMM	63.8885	3.16402	0.47035	6.72694	1.73264e-11	6.49569e-10
ENSG00000132561.13;MATN2	452.56	2.41415	0.358913	6.72627	1.74066e-11	6.51203e-10
ENSG00000162729.13;IGSF8	468.043	0.822419	0.122331	6.72292	1.78116e-11	6.65501e-10
ENSG00000153012.11;LGI2	43.9399	2.65408	0.394892	6.72103	1.80449e-11	6.73354e-10
ENSG00000081059.19;TCF7	80.0218	2.18019	0.324656	6.7154	1.87549e-11	6.98949e-10
ENSG00000231475.3;IGHV4-31	26.0678	6.33962	0.94408	6.71514	1.87889e-11	6.99322e-10
ENSG00000100263.13;RHBDD3	532.083	-1.23016	0.183241	-6.71336	1.90196e-11	7.07003e-10
ENSG00000159189.11;C1QC	1167.06	3.03249	0.451743	6.71286	1.90845e-11	7.07696e-10
ENSG00000204599.14;TRIM39	262.319	-0.639434	0.0952554	-6.71284	1.90868e-11	7.07696e-10
ENSG00000173372.16;C1QA	1570.66	2.97935	0.4442	6.70723	1.98351e-11	7.34385e-10
ENSG00000225383.7;SFTA1P	9.24655	5.6255	0.838741	6.70707	1.98571e-11	7.34385e-10
ENSG00000172575.11;RASGRP1	59.3123	3.19732	0.476796	6.70585	2.00235e-11	7.39599e-10
ENSG00000169896.17;ITGAM	277.123	2.19683	0.327712	6.70353	2.03449e-11	7.50517e-10
ENSG00000070423.17;AC004156.1	960.071	-1.01047	0.150761	-6.70244	2.04964e-11	7.55151e-10
ENSG00000103490.13;PYCARD	145.131	2.40416	0.358721	6.70202	2.05552e-11	7.56359e-10
ENSG00000165006.13;UBAP1	1719.77	-0.824619	0.123052	-6.70136	2.06488e-11	7.58842e-10
ENSG00000214655.10;ZSWIM8	1707.7	-0.740347	0.110508	-6.69948	2.09158e-11	7.67687e-10
ENSG00000130254.11;SAFB2	1467.88	-0.976961	0.145909	-6.69568	2.14677e-11	7.8695e-10
ENSG00000132676.15;DAP3	2202.57	-1.06028	0.158366	-6.69514	2.1547e-11	7.88865e-10
ENSG00000151883.17;PARP8	167.019	2.19695	0.328172	6.69451	2.16392e-11	7.91243e-10
ENSG00000227082.2;AC244021.1	25.4912	2.49831	0.373287	6.69272	2.19055e-11	7.99975e-10
ENSG00000104432.13;IL7	13.9869	3.26329	0.487628	6.69217	2.19882e-11	8.01989e-10
ENSG00000141646.13;SMAD4	1788.04	-0.625286	0.0934537	-6.69086	2.2186e-11	8.08194e-10
ENSG00000112799.8;LY86	32.9616	3.39632	0.507833	6.68787	2.2644e-11	8.23846e-10
ENSG00000122507.20;BBS9	180.969	1.11417	0.166655	6.68552	2.30112e-11	8.36161e-10
ENSG00000145414.8;NAF1	350.566	-1.52285	0.227797	-6.6851	2.30772e-11	8.37513e-10
ENSG00000163817.15;SLC6A20	15.1763	-4.55757	0.681949	-6.68315	2.33858e-11	8.47654e-10
ENSG00000134247.9;PTGFRN	425.546	1.70566	0.255244	6.68245	2.34978e-11	8.50058e-10
ENSG00000078081.7;LAMP3	14.4917	3.89897	0.583471	6.68237	2.35105e-11	8.50058e-10
ENSG00000211644.3;IGLV1-51	130.249	4.1224	0.616998	6.68138	2.36697e-11	8.54753e-10
ENSG00000132274.15;TRIM22	792.432	1.74101	0.26064	6.67975	2.39351e-11	8.63266e-10
ENSG00000116299.16;KIAA1324	46.3818	3.40897	0.510398	6.67905	2.40499e-11	8.66332e-10
ENSG00000089692.8;LAG3	66.7132	2.8278	0.423503	6.67717	2.43609e-11	8.76449e-10
ENSG00000176771.16;NCKAP5	34.4104	2.46272	0.368874	6.67633	2.45003e-11	8.79779e-10
ENSG00000165494.11;PCF11	1433.58	-0.770496	0.115409	-6.67625	2.45139e-11	8.79779e-10
ENSG00000272645.3;GTF2IP20	321.455	-1.03655	0.155281	-6.67535	2.46644e-11	8.84093e-10
ENSG00000138185.19;ENTPD1	203.846	2.1089	0.316253	6.6684	2.58612e-11	9.25849e-10
ENSG00000115325.13;DOK1	193.895	2.46997	0.370567	6.66538	2.63985e-11	9.43926e-10
ENSG00000242125.3;SNHG3	376.699	-1.53791	0.230805	-6.66326	2.67825e-11	9.56479e-10
ENSG00000162777.16;DENND2D	85.3857	2.69479	0.404504	6.66197	2.70175e-11	9.63689e-10
ENSG00000255112.2;CHMP1B	5269.78	-2.3739	0.356437	-6.66009	2.73665e-11	9.74944e-10
ENSG00000182979.17;MTA1	1311.32	-0.694187	0.104268	-6.65772	2.78107e-11	9.89557e-10
ENSG00000186654.20;PRR5	174.575	3.21078	0.482295	6.6573	2.7891e-11	9.91204e-10
ENSG00000168421.12;RHOH	46.2408	3.10447	0.466344	6.65704	2.79398e-11	9.91728e-10
ENSG00000179041.3;RRS1	672.318	-1.3906	0.208939	-6.65553	2.82272e-11	1.00071e-09
ENSG00000037897.16;METTL1	225.72	-1.39432	0.209544	-6.65408	2.85085e-11	1.00945e-09
ENSG00000202031.1;SNORD38A	7.37256	-2.52951	0.380232	-6.65254	2.88074e-11	1.01879e-09
ENSG00000183837.9;PNMA3	41.2854	2.49416	0.374959	6.65182	2.89495e-11	1.02258e-09
ENSG00000005844.17;ITGAL	304.707	2.57448	0.387154	6.64977	2.93559e-11	1.03567e-09
ENSG00000183023.18;SLC8A1	149.678	2.49262	0.374901	6.64874	2.95609e-11	1.04165e-09
ENSG00000189409.13;MMP23B	11.6921	3.3855	0.509238	6.64818	2.96748e-11	1.04439e-09
ENSG00000167566.16;NCKAP5L	881.259	1.2518	0.188319	6.64723	2.98651e-11	1.04982e-09
ENSG00000099910.16;KLHL22	604.012	-0.780657	0.117498	-6.644	3.05286e-11	1.07185e-09
ENSG00000260751.2;AC008870.2	67.973	-1.61591	0.243342	-6.64051	3.12599e-11	1.09621e-09
ENSG00000172638.12;EFEMP2	1099.71	1.33583	0.201436	6.63154	3.32196e-11	1.16324e-09
ENSG00000276234.4;TADA2A	402.465	-0.716899	0.108107	-6.6314	3.32515e-11	1.16324e-09
ENSG00000140406.3;TLNRD1	309.917	1.46874	0.221601	6.62787	3.40567e-11	1.18998e-09
ENSG00000160255.17;ITGB2	734.066	2.76231	0.416808	6.62729	3.41909e-11	1.19324e-09
ENSG00000171316.11;CHD7	977.5	-1.42297	0.214823	-6.62391	3.49826e-11	1.2194e-09
ENSG00000141574.7;SECTM1	159.829	2.21484	0.334407	6.62318	3.51564e-11	1.224e-09
ENSG00000151135.9;TMEM263	580.443	0.904865	0.136677	6.62046	3.58074e-11	1.24517e-09
ENSG00000197372.9;ZNF675	55.4414	1.227	0.185341	6.62019	3.58732e-11	1.24597e-09
ENSG00000265241.6;RBM8A	2290.15	-1.14343	0.172764	-6.61845	3.62993e-11	1.25927e-09
ENSG00000224940.8;PRRT4	355.926	2.59479	0.392324	6.6139	3.74318e-11	1.29701e-09
ENSG00000141076.17;UTP4	1039.11	-1.2574	0.190122	-6.61363	3.75011e-11	1.29787e-09
ENSG00000196531.10;NACA	14073.4	-0.984874	0.14894	-6.61257	3.77693e-11	1.3056e-09
ENSG00000112096.17;SOD2	39666.9	-2.87546	0.434868	-6.61226	3.78493e-11	1.30681e-09
ENSG00000128815.19;WDFY4	85.7131	2.96957	0.449301	6.60932	3.86085e-11	1.33144e-09
ENSG00000148848.14;ADAM12	149.828	3.25718	0.492874	6.60855	3.88113e-11	1.33685e-09
ENSG00000282851.2;BISPR	51.304	2.00884	0.304007	6.60787	3.89877e-11	1.34134e-09
ENSG00000167083.6;GNGT2	21.9757	2.58807	0.391756	6.60632	3.93982e-11	1.35386e-09
ENSG00000237765.6;FAM200B	374.273	0.625435	0.0946832	6.60556	3.96027e-11	1.35929e-09
ENSG00000117226.11;GBP3	298.176	2.30374	0.348901	6.60284	4.03359e-11	1.38282e-09
ENSG00000110046.12;ATG2A	922.991	-0.890148	0.134872	-6.59994	4.11332e-11	1.40709e-09
ENSG00000170515.13;PA2G4	2637.09	-1.01497	0.153786	-6.59991	4.11406e-11	1.40709e-09
ENSG00000186188.10;FFAR4	49.5918	5.0226	0.761239	6.59793	4.16932e-11	1.42432e-09
ENSG00000079313.14;REXO1	804.524	-0.728689	0.110456	-6.59707	4.1936e-11	1.43094e-09
ENSG00000161914.9;ZNF653	102.167	-1.37139	0.20795	-6.59479	4.25867e-11	1.45144e-09
ENSG00000082074.16;FYB1	564.829	2.82512	0.428607	6.5914	4.35696e-11	1.4832e-09
ENSG00000205937.11;RNPS1	3729.01	-0.955139	0.144938	-6.59001	4.39806e-11	1.49544e-09
ENSG00000235263.1;AL928921.1	16.8993	-2.71719	0.412361	-6.58933	4.41804e-11	1.50049e-09
ENSG00000155629.14;PIK3AP1	106.655	2.23768	0.339616	6.58885	4.43252e-11	1.50365e-09
ENSG00000211632.4;IGKV3D-11	15.1377	7.34353	1.11494	6.58649	4.50344e-11	1.52593e-09
ENSG00000040608.13;RTN4R	35.1934	1.92736	0.292674	6.58536	4.53796e-11	1.53584e-09
ENSG00000197903.7;HIST1H2BK	77.7565	1.54432	0.234518	6.58508	4.54653e-11	1.53695e-09
ENSG00000102547.18;CAB39L	403.513	1.87302	0.284505	6.58345	4.59643e-11	1.55202e-09
ENSG00000072858.10;SIDT1	36.7352	2.09895	0.318833	6.58321	4.60389e-11	1.55273e-09
ENSG00000008277.14;ADAM22	176.977	1.75157	0.266156	6.58099	4.67337e-11	1.57434e-09
ENSG00000138413.13;IDH1	904.072	1.98598	0.301835	6.5797	4.71413e-11	1.58624e-09
ENSG00000133317.14;LGALS12	307.74	5.13229	0.780351	6.5769	4.80345e-11	1.61442e-09
ENSG00000110900.14;TSPAN11	75.4438	3.3878	0.515182	6.57593	4.83503e-11	1.6213e-09
ENSG00000211962.2;IGHV1-46	32.8727	6.118	0.930357	6.57598	4.83349e-11	1.6213e-09
ENSG00000153707.16;PTPRD	185.232	2.35744	0.358519	6.57549	4.84937e-11	1.62423e-09
ENSG00000166428.13;PLD4	14.0362	3.36449	0.511915	6.57235	4.95277e-11	1.65696e-09
ENSG00000268088.1;AC093063.1	37.826	3.67342	0.559067	6.57062	5.01048e-11	1.67434e-09
ENSG00000128203.6;ASPHD2	24.8216	3.00578	0.457859	6.56485	5.20859e-11	1.73855e-09
ENSG00000132965.9;ALOX5AP	170.437	2.53088	0.385702	6.56174	5.31838e-11	1.77316e-09
ENSG00000235257.8;ITGA9-AS1	40.3648	2.01971	0.307854	6.56061	5.35866e-11	1.78454e-09
ENSG00000096063.15;SRPK1	719.663	-1.41371	0.215517	-6.55963	5.39412e-11	1.7943e-09
ENSG00000100949.14;RABGGTA	523.76	-0.804507	0.122661	-6.55876	5.42564e-11	1.80272e-09
ENSG00000143196.4;DPT	1765.7	2.73596	0.417207	6.55782	5.46016e-11	1.81213e-09
ENSG00000055483.19;AC022966.1	1175.17	-1.04184	0.158879	-6.55742	5.47477e-11	1.8149e-09
ENSG00000237499.6;AL357060.1	99.4014	1.99166	0.30387	6.55431	5.58979e-11	1.85093e-09
ENSG00000114021.11;NIT2	1181.92	-0.884239	0.134916	-6.55398	5.60242e-11	1.853e-09
ENSG00000136271.10;DDX56	1123.3	-0.770813	0.117618	-6.55356	5.61829e-11	1.85614e-09
ENSG00000123080.10;CDKN2C	417.841	2.50067	0.381868	6.54853	5.81049e-11	1.91746e-09
ENSG00000164430.15;CGAS	42.3262	1.88949	0.288695	6.54493	5.95216e-11	1.96199e-09
ENSG00000211652.2;IGLV7-43	13.4125	6.84077	1.04534	6.54406	5.98706e-11	1.97126e-09
ENSG00000115993.12;TRAK2	1149	1.07969	0.165088	6.5401	6.14775e-11	2.02188e-09
ENSG00000159251.7;ACTC1	42299.7	3.51195	0.537063	6.53918	6.18572e-11	2.03207e-09
ENSG00000114013.15;CD86	63.8258	3.03016	0.463591	6.53628	6.30694e-11	2.06956e-09
ENSG00000131653.12;TRAF7	1008.74	-0.795353	0.121691	-6.53584	6.32551e-11	2.07331e-09
ENSG00000134697.12;GNL2	1021.36	-1.18608	0.181511	-6.53451	6.3818e-11	2.08941e-09
ENSG00000182010.10;RTKN2	7.53418	3.48272	0.533046	6.53362	6.41993e-11	2.09953e-09
ENSG00000170322.14;NFRKB	716.43	-0.75701	0.115868	-6.53338	6.43032e-11	2.10057e-09
ENSG00000167600.13;CYP2S1	20.0727	3.41017	0.522014	6.53271	6.45914e-11	2.10762e-09
ENSG00000173578.7;XCR1	16.5573	5.89131	0.90195	6.53175	6.50052e-11	2.11638e-09
ENSG00000185862.6;EVI2B	150.26	2.91045	0.445583	6.53177	6.4998e-11	2.11638e-09
ENSG00000187164.19;SHTN1	129.477	2.10118	0.321811	6.52924	6.61043e-11	2.14976e-09
ENSG00000123338.12;NCKAP1L	313.245	2.56903	0.393558	6.52771	6.67812e-11	2.16935e-09
ENSG00000235501.5;AC105942.1	78.2174	2.4281	0.371988	6.52737	6.69364e-11	2.17196e-09
ENSG00000110107.8;PRPF19	1553.5	-0.898021	0.137586	-6.527	6.71005e-11	2.17486e-09
ENSG00000183734.4;ASCL2	20.9982	3.13265	0.479969	6.52678	6.72003e-11	2.17567e-09
ENSG00000083857.13;FAT1	576.19	2.61084	0.400216	6.52358	6.86504e-11	2.22015e-09
ENSG00000100985.7;MMP9	163.206	4.23898	0.649816	6.52336	6.87517e-11	2.22096e-09
ENSG00000147100.10;SLC16A2	261.107	1.81155	0.27774	6.52247	6.91602e-11	2.23168e-09
ENSG00000211950.2;IGHV1-24	17.2562	5.56002	0.853033	6.51795	7.1277e-11	2.29744e-09
ENSG00000181234.9;TMEM132C	305.63	4.18831	0.642813	6.51559	7.24039e-11	2.33118e-09
ENSG00000075884.13;ARHGAP15	97.4343	2.42512	0.372304	6.51381	7.32662e-11	2.35634e-09
ENSG00000197057.9;DTHD1	10.8421	5.54793	0.851784	6.51331	7.35142e-11	2.3617e-09
ENSG00000169855.19;ROBO1	375.873	1.83506	0.28188	6.51006	7.51191e-11	2.4106e-09
ENSG00000198298.12;ZNF485	74.5898	-1.4522	0.223137	-6.50813	7.60915e-11	2.43912e-09
ENSG00000224660.1;SH3BP5-AS1	489.484	-1.45949	0.224268	-6.50779	7.62648e-11	2.44198e-09
ENSG00000131238.17;PPT1	955.846	0.928029	0.142632	6.50648	7.69335e-11	2.46069e-09
ENSG00000138639.17;ARHGAP24	472.907	1.41364	0.217294	6.50566	7.73549e-11	2.47145e-09
ENSG00000155307.18;SAMSN1	69.8133	3.03488	0.466701	6.50283	7.88215e-11	2.51555e-09
ENSG00000173727.12;AP000769.1	210.825	-1.86416	0.286689	-6.50238	7.90592e-11	2.52037e-09
ENSG00000275063.1;AC233755.1	22.2843	6.92824	1.06552	6.5022	7.91517e-11	2.52056e-09
ENSG00000027847.13;B4GALT7	524.991	-0.701889	0.107961	-6.50133	7.96111e-11	2.53241e-09
ENSG00000139269.2;INHBE	80.8884	2.89821	0.445869	6.50015	8.02404e-11	2.54965e-09
ENSG00000148296.6;SURF6	1021.41	-1.00697	0.154936	-6.49925	8.07217e-11	2.56214e-09
ENSG00000224373.3;IGHV4-59	98.98	5.72141	0.880396	6.49868	8.10276e-11	2.56905e-09
ENSG00000075426.11;FOSL2	2358.96	-1.39848	0.215226	-6.49772	8.15441e-11	2.58261e-09
ENSG00000164691.17;TAGAP	82.8589	2.59919	0.400064	6.49694	8.19691e-11	2.59162e-09
ENSG00000108932.11;SLC16A6	127.133	-2.52982	0.389391	-6.49687	8.20065e-11	2.59162e-09
ENSG00000148053.15;NTRK2	1002.3	3.52559	0.542707	6.4963	8.23171e-11	2.59838e-09
ENSG00000111728.10;ST8SIA1	77.778	2.17976	0.335546	6.49615	8.23991e-11	2.59838e-09
ENSG00000140030.5;GPR65	39.9243	2.51	0.386392	6.49598	8.24956e-11	2.59861e-09
ENSG00000184828.9;ZBTB7C	147.69	2.14646	0.330505	6.49448	8.332e-11	2.62174e-09
ENSG00000146285.13;SCML4	33.5149	3.76729	0.580126	6.49391	8.36355e-11	2.62883e-09
ENSG00000015475.18;BID	239.902	1.64236	0.252988	6.49186	8.47848e-11	2.66208e-09
ENSG00000162704.15;ARPC5	1028.84	1.6263	0.250523	6.49162	8.49181e-11	2.66339e-09
ENSG00000173207.12;CKS1B	108.915	1.8521	0.285387	6.4898	8.59521e-11	2.69095e-09
ENSG00000131503.20;ANKHD1	185.81	-1.5113	0.232876	-6.48975	8.59817e-11	2.69095e-09
ENSG00000114767.6;RRP9	488.86	-1.20368	0.1855	-6.48883	8.65046e-11	2.70441e-09
ENSG00000161513.11;FDXR	467.537	-1.92235	0.296425	-6.48511	8.86685e-11	2.76908e-09
ENSG00000158022.6;TRIM63	8109.75	-2.4125	0.372054	-6.48426	8.91687e-11	2.78172e-09
ENSG00000088876.11;ZNF343	233.069	-0.939131	0.145018	-6.47598	9.41986e-11	2.93549e-09
ENSG00000134824.13;FADS2	564.148	2.19103	0.338362	6.4754	9.45593e-11	2.94358e-09
ENSG00000270681.1;AC095055.1	39.0573	-2.1538	0.33283	-6.47117	9.72461e-11	3.02398e-09
ENSG00000145354.11;CISD2	352.311	0.67629	0.104523	6.47026	9.78334e-11	3.039e-09
ENSG00000266441.1;AP005205.2	85.2472	2.55062	0.394329	6.46826	9.91348e-11	3.07614e-09
ENSG00000009790.14;TRAF3IP3	121.057	2.75483	0.425975	6.46712	9.98915e-11	3.09632e-09
ENSG00000074755.14;ZZEF1	1942.63	-1.06864	0.165264	-6.46627	1.00455e-10	3.11046e-09
ENSG00000090530.9;P3H2	145.546	2.20106	0.340423	6.46564	1.0087e-10	3.11999e-09
ENSG00000109684.14;CLNK	14.6841	4.42868	0.685105	6.46423	1.01814e-10	3.14449e-09
ENSG00000086827.8;ZW10	418.601	-1.07225	0.165881	-6.46398	1.01986e-10	3.14449e-09
ENSG00000171490.12;RSL1D1	4900.67	-1.34078	0.20742	-6.46408	1.01914e-10	3.14449e-09
ENSG00000171428.13;NAT1	19.4497	2.21332	0.342461	6.46299	1.02651e-10	3.16165e-09
ENSG00000273972.1;AC068722.2	9.67287	-2.96342	0.458727	-6.4601	1.04632e-10	3.21926e-09
ENSG00000073910.21;FRY	988.106	1.40175	0.217003	6.45959	1.04984e-10	3.22468e-09
ENSG00000100351.16;GRAP2	63.0961	2.6352	0.407955	6.45953	1.0503e-10	3.22468e-09
ENSG00000038945.14;MSR1	149.508	2.52992	0.391706	6.45872	1.05592e-10	3.23852e-09
ENSG00000134070.4;IRAK2	312.041	-1.62961	0.252363	-6.45743	1.06499e-10	3.26291e-09
ENSG00000173369.15;C1QB	1129.06	3.04575	0.471742	6.45639	1.07227e-10	3.27939e-09
ENSG00000213626.12;LBH	613.46	1.66538	0.257945	6.45634	1.07262e-10	3.27939e-09
ENSG00000174915.11;PTDSS2	600.679	-0.885413	0.137146	-6.45597	1.07531e-10	3.28415e-09
ENSG00000285744.1;AC083837.1	7.67856	4.42469	0.685741	6.45241	1.10084e-10	3.35861e-09
ENSG00000143303.11;RRNAD1	549.474	-0.703509	0.109064	-6.45044	1.11523e-10	3.39537e-09
ENSG00000140829.11;DHX38	1658.03	-0.741732	0.114989	-6.45046	1.11512e-10	3.39537e-09
ENSG00000105369.9;CD79A	63.4593	3.76153	0.583272	6.44901	1.12581e-10	3.42401e-09
ENSG00000183943.5;PRKX	265.506	1.51793	0.2354	6.44831	1.13104e-10	3.43633e-09
ENSG00000138311.16;ZNF365	8.89617	2.76448	0.428772	6.44743	1.1376e-10	3.45265e-09
ENSG00000162086.14;ZNF75A	420.472	-0.84049	0.130383	-6.44634	1.14585e-10	3.47408e-09
ENSG00000088986.10;DYNLL1	1451.54	1.41154	0.219001	6.44535	1.15331e-10	3.49304e-09
ENSG00000064763.10;FAR2	71.3255	1.96196	0.304457	6.44413	1.16265e-10	3.51768e-09
ENSG00000226777.7;FAM30A	19.8268	5.04453	0.783004	6.44254	1.17492e-10	3.55111e-09
ENSG00000109339.21;MAPK10	95.4663	2.85615	0.44344	6.4409	1.1877e-10	3.58603e-09
ENSG00000006606.8;CCL26	14.6925	4.17163	0.647711	6.44058	1.19021e-10	3.58988e-09
ENSG00000106682.14;EIF4H	6016.2	-1.0154	0.157742	-6.43709	1.21783e-10	3.66936e-09
ENSG00000137267.5;TUBB2A	317.5	1.47	0.22843	6.43521	1.23306e-10	3.71142e-09
ENSG00000229754.1;CXCR2P1	18.8187	4.33593	0.673815	6.43489	1.23563e-10	3.71532e-09
ENSG00000105707.13;HPN	490.461	-2.62364	0.407773	-6.43407	1.24234e-10	3.73163e-09
ENSG00000206418.4;RAB12	3420.31	-1.24865	0.194134	-6.43191	1.2601e-10	3.78107e-09
ENSG00000166145.14;SPINT1	12.7845	2.92147	0.454313	6.43053	1.2716e-10	3.81166e-09
ENSG00000105374.9;NKG7	194.066	2.62699	0.408553	6.43	1.27603e-10	3.82101e-09
ENSG00000101199.12;ARFGAP1	1698.68	-1.03386	0.160847	-6.42762	1.29618e-10	3.87734e-09
ENSG00000163536.12;SERPINI1	131.939	1.58914	0.247294	6.42612	1.30899e-10	3.91164e-09
ENSG00000172724.11;CCL19	47.8516	4.46468	0.69489	6.42501	1.31859e-10	3.93629e-09
ENSG00000174946.6;GPR171	39.88	3.12942	0.487147	6.42396	1.32771e-10	3.95946e-09
ENSG00000134453.15;RBM17	1898.57	-0.617723	0.096168	-6.42337	1.33286e-10	3.97074e-09
ENSG00000109103.11;UNC119	189.929	0.998281	0.155421	6.42306	1.33563e-10	3.97492e-09
ENSG00000104852.14;SNRNP70	7410.93	-1.10888	0.172751	-6.41891	1.37253e-10	4.08057e-09
ENSG00000173221.13;GLRX	2683.65	-2.06325	0.321501	-6.41757	1.38466e-10	4.11243e-09
ENSG00000178562.17;CD28	32.7598	2.67104	0.416275	6.41652	1.39427e-10	4.13676e-09
ENSG00000130810.19;PPAN	142.752	-1.775	0.276727	-6.41428	1.4149e-10	4.1937e-09
ENSG00000175213.2;ZNF408	253.607	-0.845441	0.13182	-6.41361	1.42116e-10	4.20491e-09
ENSG00000254395.1;IGHV4-55	9.00584	6.28092	0.979342	6.41341	1.42302e-10	4.20491e-09
ENSG00000228817.4;BACH1-IT2	12.609	-1.83539	0.286177	-6.41347	1.42241e-10	4.20491e-09
ENSG00000249471.7;ZNF324B	99.6953	-1.04325	0.162693	-6.41238	1.43267e-10	4.22915e-09
ENSG00000267222.1;AC107993.1	26.2233	-2.89354	0.451279	-6.41186	1.43758e-10	4.23933e-09
ENSG00000173083.14;HPSE	24.3086	2.78897	0.435146	6.40927	1.46216e-10	4.30746e-09
ENSG00000128045.6;RASL11B	39.9871	3.41125	0.532343	6.408	1.47438e-10	4.33905e-09
ENSG00000065809.13;FAM107B	432.835	2.53109	0.395008	6.40771	1.4772e-10	4.34298e-09
ENSG00000100097.11;LGALS1	10359.6	1.44072	0.224879	6.40664	1.48761e-10	4.36917e-09
ENSG00000087589.16;CASS4	28.8625	2.59924	0.405857	6.40432	1.51043e-10	4.42724e-09
ENSG00000131171.12;SH3BGRL	943.669	1.9544	0.305168	6.40434	1.5102e-10	4.42724e-09
ENSG00000047365.11;ARAP2	114.963	2.21878	0.346522	6.403	1.52356e-10	4.46123e-09
ENSG00000258890.6;CEP95	554.334	-0.878684	0.137237	-6.40267	1.52683e-10	4.46633e-09
ENSG00000070814.19;TCOF1	986.153	-1.28529	0.200781	-6.40147	1.53887e-10	4.49296e-09
ENSG00000176953.12;NFATC2IP	1453.24	-0.810735	0.126648	-6.40146	1.53902e-10	4.49296e-09
ENSG00000130775.15;THEMIS2	188.548	1.8501	0.28909	6.39973	1.55652e-10	4.53948e-09
ENSG00000257103.8;LSM14A	2569.37	-0.629928	0.0984416	-6.399	1.56399e-10	4.55672e-09
ENSG00000110080.18;ST3GAL4	173.961	1.50426	0.235091	6.39862	1.56791e-10	4.56356e-09
ENSG00000154645.13;CHODL	48.8259	2.80662	0.438686	6.39779	1.57639e-10	4.58365e-09
ENSG00000227051.6;C14orf132	600.991	1.99127	0.311407	6.39445	1.61125e-10	4.68034e-09
ENSG00000137752.23;CASP1	206.672	1.84096	0.287976	6.39274	1.62944e-10	4.72848e-09
ENSG00000243238.1;IGKV2-30	33.5887	4.98594	0.780279	6.38994	1.65948e-10	4.80821e-09
ENSG00000128965.12;CHAC1	260.964	-3.80393	0.595306	-6.38987	1.66023e-10	4.80821e-09
ENSG00000090674.15;MCOLN1	488.304	-0.681946	0.106734	-6.3892	1.66754e-10	4.82458e-09
ENSG00000005436.13;GCFC2	830.151	-1.3149	0.20597	-6.38392	1.72614e-10	4.98422e-09
ENSG00000049768.14;FOXP3	10.6592	4.09341	0.641193	6.38406	1.72453e-10	4.98422e-09
ENSG00000162946.22;DISC1	80.5654	1.44631	0.226562	6.38373	1.72821e-10	4.98527e-09
ENSG00000147889.17;CDKN2A	75.276	2.92811	0.458735	6.383	1.73649e-10	5.00417e-09
ENSG00000168542.14;COL3A1	10398.8	2.6754	0.419343	6.37997	1.77121e-10	5.09918e-09
ENSG00000187688.14;TRPV2	312.45	2.07785	0.3257	6.37963	1.77511e-10	5.10537e-09
ENSG00000112139.15;MDGA1	119.19	1.81317	0.284338	6.37681	1.80814e-10	5.19522e-09
ENSG00000180257.13;ZNF816	44.1287	1.71275	0.268634	6.37578	1.82037e-10	5.22521e-09
ENSG00000075035.9;WSCD2	21.3744	2.88657	0.452815	6.37474	1.83277e-10	5.25562e-09
ENSG00000175538.10;KCNE3	55.5069	2.06967	0.324768	6.37277	1.85644e-10	5.31826e-09
ENSG00000103326.11;CAPN15	941.937	-0.930608	0.146107	-6.36935	1.89835e-10	5.43299e-09
ENSG00000110057.7;UNC93B1	272.244	1.54816	0.243084	6.3688	1.90509e-10	5.44691e-09
ENSG00000133083.14;DCLK1	927.764	2.36188	0.370866	6.36855	1.90818e-10	5.45039e-09
ENSG00000104332.11;SFRP1	813.704	3.34286	0.524946	6.36802	1.9149e-10	5.46421e-09
ENSG00000100592.15;DAAM1	669.527	1.51078	0.23732	6.36598	1.94046e-10	5.53175e-09
ENSG00000168427.8;KLHL30	3730.46	-1.90493	0.299398	-6.36254	1.98448e-10	5.65169e-09
ENSG00000178662.15;CSRNP3	35.3015	3.32354	0.522409	6.36195	1.99211e-10	5.66787e-09
ENSG00000275700.4;AATF	711.159	-1.07036	0.16827	-6.36096	2.00498e-10	5.69335e-09
ENSG00000129347.19;KRI1	881.923	-1.1723	0.184295	-6.36096	2.0049e-10	5.69335e-09
ENSG00000234663.6;LINC01934	24.206	3.23538	0.508657	6.36063	2.00931e-10	5.7001e-09
ENSG00000104957.13;CCDC130	643.064	-0.768261	0.120797	-6.35994	2.01838e-10	5.72025e-09
ENSG00000113532.12;ST8SIA4	109.832	2.1116	0.332048	6.35932	2.02653e-10	5.73777e-09
ENSG00000109861.15;CTSC	1200.46	2.20549	0.34683	6.359	2.0307e-10	5.74398e-09
ENSG00000203965.12;EFCAB7	653.22	-2.37126	0.373127	-6.3551	2.08298e-10	5.88613e-09
ENSG00000131089.15;ARHGEF9	337.591	0.744954	0.117226	6.35486	2.08612e-10	5.8893e-09
ENSG00000158292.6;GPR153	225.947	2.38102	0.37469	6.35465	2.08907e-10	5.89191e-09
ENSG00000118508.4;RAB32	179.813	2.02005	0.31792	6.35395	2.0985e-10	5.91276e-09
ENSG00000169255.14;B3GALNT1	70.6603	2.10323	0.331175	6.35081	2.1419e-10	6.02923e-09
ENSG00000211964.3;IGHV3-48	43.2606	5.28327	0.832251	6.34817	2.17885e-10	6.1273e-09
ENSG00000170265.11;ZNF282	655.358	-0.730179	0.115056	-6.3463	2.20555e-10	6.1931e-09
ENSG00000211895.5;IGHA1	5512.27	4.82187	0.759801	6.34623	2.2065e-10	6.1931e-09
ENSG00000022976.15;ZNF839	533.402	-0.849318	0.133897	-6.34309	2.25196e-10	6.31459e-09
ENSG00000100726.14;TELO2	849.965	-0.808541	0.127515	-6.34075	2.28654e-10	6.40244e-09
ENSG00000122122.9;SASH3	129.592	2.58909	0.408331	6.34067	2.28768e-10	6.40244e-09
ENSG00000033050.8;ABCF2	751.009	-1.41744	0.223593	-6.33939	2.30675e-10	6.44958e-09
ENSG00000151458.11;ANKRD50	249.737	1.68594	0.266043	6.33709	2.34151e-10	6.54049e-09
ENSG00000182782.7;HCAR2	74.11	4.77973	0.75439	6.33589	2.35979e-10	6.58524e-09
ENSG00000138018.17;SELENOI	522.255	-1.04296	0.164644	-6.33462	2.37924e-10	6.63317e-09
ENSG00000117519.15;CNN3	1402.66	2.05157	0.323942	6.33314	2.40224e-10	6.69087e-09
ENSG00000104549.11;SQLE	59.7002	1.90344	0.300689	6.33028	2.44719e-10	6.80956e-09
ENSG00000245571.6;FAM111A-DT	31.1947	1.4834	0.234352	6.32979	2.45488e-10	6.82441e-09
ENSG00000185842.15;DNAH14	16.4362	2.39679	0.378668	6.32952	2.4593e-10	6.83019e-09
ENSG00000211594.2;IGKJ4	16.3847	6.48733	1.02501	6.32904	2.46693e-10	6.83832e-09
ENSG00000162174.12;ASRGL1	178.984	-1.33905	0.211571	-6.32907	2.46636e-10	6.83832e-09
ENSG00000164023.14;SGMS2	161.142	1.39483	0.220411	6.32833	2.47828e-10	6.86324e-09
ENSG00000131979.18;GCH1	101.523	1.66481	0.263152	6.32642	2.50912e-10	6.94205e-09
ENSG00000100029.17;PES1	1181.58	-1.15372	0.182386	-6.32572	2.52051e-10	6.96696e-09
ENSG00000173575.20;CHD2	2410.14	-0.737213	0.116654	-6.31967	2.62117e-10	7.23832e-09
ENSG00000165178.9;NCF1C	56.7128	2.75712	0.436334	6.31884	2.6354e-10	7.27071e-09
ENSG00000168528.11;SERINC2	1390.56	-1.94342	0.307589	-6.31825	2.64549e-10	7.29084e-09
ENSG00000163995.19;ABLIM2	5108.56	-2.19938	0.348107	-6.31812	2.64771e-10	7.29084e-09
ENSG00000211640.4;IGLV6-57	62.9824	5.4249	0.858659	6.31787	2.65188e-10	7.29542e-09
ENSG00000012822.15;CALCOCO1	4569.88	-1.05983	0.167825	-6.31509	2.7001e-10	7.42106e-09
ENSG00000115935.17;WIPF1	662.216	1.8183	0.288091	6.31155	2.7626e-10	7.58567e-09
ENSG00000099282.9;TSPAN15	535.979	1.83592	0.291054	6.30782	2.82992e-10	7.7632e-09
ENSG00000006062.15;MAP3K14	1174.62	-1.40758	0.22322	-6.30582	2.86666e-10	7.8566e-09
ENSG00000115159.15;GPD2	964.904	-1.38497	0.219655	-6.30519	2.87835e-10	7.8812e-09
ENSG00000166012.16;TAF1D	1233.42	-0.972612	0.154262	-6.30493	2.88318e-10	7.88702e-09
ENSG00000260314.2;MRC1	391.193	2.54248	0.40336	6.30326	2.91453e-10	7.96528e-09
ENSG00000100991.11;TRPC4AP	2097.56	-0.707018	0.112197	-6.3016	2.94592e-10	8.04353e-09
ENSG00000139211.6;AMIGO2	110.795	2.35448	0.373676	6.30088	2.95966e-10	8.07348e-09
ENSG00000115919.14;KYNU	32.0707	3.01317	0.478385	6.29864	3.00272e-10	8.18325e-09
ENSG00000238005.2;AL391832.2	24.7763	2.62487	0.416775	6.29806	3.01391e-10	8.20606e-09
ENSG00000175857.8;GAPT	9.8872	2.90856	0.462001	6.29556	3.06283e-10	8.33148e-09
ENSG00000084731.14;KIF3C	127.647	1.20483	0.19139	6.29515	3.07106e-10	8.34607e-09
ENSG00000166526.16;ZNF3	566.477	-0.515466	0.0818874	-6.29481	3.07768e-10	8.35624e-09
ENSG00000182580.2;EPHB3	74.4388	2.03343	0.323084	6.29381	3.09757e-10	8.40241e-09
ENSG00000089639.10;GMIP	132.774	1.78437	0.28361	6.29162	3.14176e-10	8.51433e-09
ENSG00000138119.16;MYOF	873.17	1.96331	0.312063	6.29139	3.14639e-10	8.51895e-09
ENSG00000171793.14;CTPS1	468.878	-1.29911	0.206503	-6.29098	3.15477e-10	8.53371e-09
ENSG00000179344.16;HLA-DQB1	1282.55	2.56895	0.408406	6.29019	3.17081e-10	8.56914e-09
ENSG00000108344.14;PSMD3	4147.34	-1.09491	0.174088	-6.28942	3.1866e-10	8.60382e-09
ENSG00000128340.14;RAC2	256.776	2.58649	0.41163	6.28354	3.30943e-10	8.92719e-09
ENSG00000183813.6;CCR4	14.0445	3.70607	0.589867	6.28289	3.32341e-10	8.9566e-09
ENSG00000150337.13;FCGR1A	37.7578	3.73676	0.594789	6.28249	3.33184e-10	8.97101e-09
ENSG00000242534.2;IGKV2D-28	7.10578	6.25907	0.996424	6.28153	3.35247e-10	9.0182e-09
ENSG00000187653.11;TMSB4XP8	20.3025	2.29352	0.36524	6.27948	3.3971e-10	9.12982e-09
ENSG00000102858.12;MGRN1	1483.77	-0.799798	0.127378	-6.27894	3.40888e-10	9.15302e-09
ENSG00000159713.10;TPPP3	2345.05	2.00926	0.320028	6.2784	3.42081e-10	9.1766e-09
ENSG00000154511.11;DIPK1A	320.2	1.31848	0.210071	6.27634	3.46638e-10	9.27166e-09
ENSG00000282556.2;AC068733.3	50.1808	2.20414	0.351182	6.27634	3.46644e-10	9.27166e-09
ENSG00000142494.13;SLC47A1	874.368	-2.1188	0.337584	-6.27636	3.46591e-10	9.27166e-09
ENSG00000159110.19;IFNAR2	225.928	0.902618	0.143815	6.27622	3.46899e-10	9.27166e-09
ENSG00000088448.14;ANKRD10	4337.86	-1.10309	0.175772	-6.27567	3.4814e-10	9.2963e-09
ENSG00000240356.6;RPL23AP7	52.029	1.88522	0.300431	6.27504	3.49544e-10	9.32523e-09
ENSG00000189134.3;NKAPL	183.861	-1.82537	0.290994	-6.27287	3.54451e-10	9.44747e-09
ENSG00000144161.12;ZC3H8	440.722	-1.03316	0.164711	-6.27258	3.5512e-10	9.44801e-09
ENSG00000077984.5;CST7	88.8757	2.5386	0.404708	6.27267	3.54906e-10	9.44801e-09
ENSG00000173273.15;TNKS	1205.85	-0.943804	0.15047	-6.27237	3.55601e-10	9.45216e-09
ENSG00000124784.8;RIOK1	440.541	-1.20245	0.191718	-6.27198	3.56495e-10	9.46729e-09
ENSG00000188042.7;ARL4C	340.27	2.1472	0.342419	6.27067	3.59488e-10	9.53807e-09
ENSG00000118971.7;CCND2	454.443	2.57588	0.410807	6.2703	3.60348e-10	9.55218e-09
ENSG00000128656.13;CHN1	139.828	1.65462	0.263979	6.26802	3.65679e-10	9.68468e-09
ENSG00000068796.16;KIF2A	209.037	1.19835	0.191201	6.26747	3.66957e-10	9.70967e-09
ENSG00000087494.15;PTHLH	20.0432	3.34511	0.533872	6.26575	3.71033e-10	9.80862e-09
ENSG00000175727.13;MLXIP	8672.3	-1.41919	0.226538	-6.26471	3.73531e-10	9.86569e-09
ENSG00000138028.15;CGREF1	99.98	-1.99503	0.318661	-6.26066	3.83348e-10	1.01158e-08
ENSG00000144681.10;STAC	63.8059	1.56499	0.250029	6.25923	3.86876e-10	1.01996e-08
ENSG00000172057.9;ORMDL3	1439.03	1.31567	0.210215	6.25871	3.88181e-10	1.02248e-08
ENSG00000154743.17;TSEN2	262.604	-0.868329	0.138743	-6.25856	3.88543e-10	1.02251e-08
ENSG00000214706.10;IFRD2	1748.74	-0.986562	0.157649	-6.25797	3.90013e-10	1.02545e-08
ENSG00000107130.9;NCS1	304.374	2.42569	0.387671	6.25707	3.92289e-10	1.0305e-08
ENSG00000235097.1;LINC00330	17.9312	-4.23765	0.677292	-6.25675	3.93077e-10	1.03164e-08
ENSG00000031003.10;FAM13B	390.308	1.04342	0.166776	6.25642	3.93922e-10	1.03293e-08
ENSG00000161896.11;IP6K3	3566.11	-2.40764	0.384876	-6.25563	3.95903e-10	1.03626e-08
ENSG00000078589.12;P2RY10	12.5436	4.05168	0.647677	6.25571	3.95714e-10	1.03626e-08
ENSG00000119414.11;PPP6C	2858.29	-0.878126	0.140382	-6.25524	3.96897e-10	1.03792e-08
ENSG00000076662.9;ICAM3	306.713	1.52527	0.243883	6.25408	3.99868e-10	1.04475e-08
ENSG00000185101.12;ANO9	44.0811	2.84483	0.454918	6.25349	4.01389e-10	1.04779e-08
ENSG00000247077.6;PGAM5	904.17	-1.04032	0.166369	-6.25308	4.02431e-10	1.04957e-08
ENSG00000212978.6;AC016747.1	60.7664	1.48581	0.237623	6.25279	4.03182e-10	1.05058e-08
ENSG00000221944.7;TIGD1	104.07	-1.42904	0.228558	-6.25244	4.04094e-10	1.05202e-08
ENSG00000117595.11;IRF6	58.8916	3.01362	0.482079	6.25129	4.07064e-10	1.0588e-08
ENSG00000119514.6;GALNT12	48.8971	1.89327	0.302889	6.2507	4.08608e-10	1.06187e-08
ENSG00000140368.12;PSTPIP1	108.653	2.3131	0.370235	6.24764	4.16709e-10	1.08196e-08
ENSG00000102678.6;FGF9	95.3417	2.03609	0.325978	6.24611	4.20793e-10	1.09159e-08
ENSG00000107581.12;EIF3A	6362.72	-1.14647	0.183569	-6.24543	4.22633e-10	1.09538e-08
ENSG00000052126.14;PLEKHA5	182.839	1.60578	0.257231	6.24257	4.30426e-10	1.1136e-08
ENSG00000267106.5;ZNF561-AS1	52.274	1.19277	0.191067	6.24267	4.30172e-10	1.1136e-08
ENSG00000185442.12;FAM174B	821.979	-1.87426	0.300266	-6.24202	4.31958e-10	1.11657e-08
ENSG00000113916.17;BCL6	8523.12	-1.65082	0.264519	-6.24083	4.35254e-10	1.12409e-08
ENSG00000121552.3;CSTA	65.2009	3.56259	0.571004	6.23916	4.39914e-10	1.13512e-08
ENSG00000204472.12;AIF1	248.296	2.56775	0.411574	6.23884	4.40815e-10	1.13644e-08
ENSG00000204758.7;AC008429.1	24.1951	2.63767	0.422865	6.23762	4.44264e-10	1.14432e-08
ENSG00000131652.13;THOC6	438.343	-1.05766	0.16962	-6.23544	4.50503e-10	1.15936e-08
ENSG00000102802.9;MEDAG	329.813	1.77296	0.284424	6.23349	4.56164e-10	1.17289e-08
ENSG00000184731.5;FAM110C	6.73095	3.12447	0.501314	6.23256	4.58871e-10	1.17881e-08
ENSG00000160208.12;RRP1B	693.863	-0.684728	0.109937	-6.22837	4.7131e-10	1.2097e-08
ENSG00000272899.3;ATP6V1FNB	466.681	-3.49101	0.560581	-6.22747	4.74014e-10	1.21556e-08
ENSG00000156103.15;MMP16	33.3612	2.65071	0.4257	6.22671	4.76321e-10	1.22041e-08
ENSG00000145332.13;KLHL8	713.372	-1.10373	0.17729	-6.22558	4.79778e-10	1.22818e-08
ENSG00000072832.14;CRMP1	28.6294	2.71712	0.436464	6.22529	4.80655e-10	1.22934e-08
ENSG00000104043.14;ATP8B4	153.077	2.6712	0.429146	6.22446	4.83202e-10	1.23369e-08
ENSG00000102385.12;DRP2	28.0409	3.4931	0.561186	6.22449	4.83123e-10	1.23369e-08
ENSG00000134463.14;ECHDC3	1177.98	-1.81998	0.29259	-6.22024	4.96407e-10	1.26629e-08
ENSG00000164946.19;FREM1	148.072	2.01928	0.324735	6.21824	5.02759e-10	1.28137e-08
ENSG00000138964.16;PARVG	173.967	2.52328	0.405828	6.2176	5.04814e-10	1.28549e-08
ENSG00000164970.14;FAM219A	1219.76	-0.86005	0.138355	-6.21626	5.09134e-10	1.29536e-08
ENSG00000148606.12;POLR3A	798.389	-0.829558	0.133487	-6.21451	5.14842e-10	1.30873e-08
ENSG00000162676.11;GFI1	26.7289	3.05888	0.492284	6.21365	5.17674e-10	1.31478e-08
ENSG00000268621.5;IGFL2-AS1	53.3303	6.71984	1.08188	6.21126	5.25608e-10	1.33377e-08
ENSG00000173868.11;PHOSPHO1	262.694	2.69277	0.433626	6.20987	5.30272e-10	1.34443e-08
ENSG00000164128.6;NPY1R	232.127	3.54124	0.570273	6.20972	5.30779e-10	1.34455e-08
ENSG00000211965.4;IGHV3-49	28.4379	5.85471	0.942905	6.20922	5.3248e-10	1.34768e-08
ENSG00000169814.13;BTD	387.685	1.54532	0.248907	6.20841	5.3522e-10	1.35344e-08
ENSG00000120280.5;CXorf21	17.7213	2.76109	0.444752	6.20816	5.36092e-10	1.35447e-08
ENSG00000155827.11;RNF20	1177.6	-0.763806	0.123039	-6.20783	5.37227e-10	1.35616e-08
ENSG00000175463.11;TBC1D10C	148.524	2.53163	0.407841	6.20739	5.38706e-10	1.35872e-08
ENSG00000170325.14;PRDM10	297.844	-1.01972	0.16429	-6.2068	5.40731e-10	1.36264e-08
ENSG00000235863.3;B3GALT4	104.996	1.71473	0.27631	6.20581	5.44171e-10	1.37012e-08
ENSG00000162032.15;SPSB3	1781.59	-1.25346	0.201991	-6.20556	5.4504e-10	1.37113e-08
ENSG00000160633.12;SAFB	2086.47	-0.915401	0.147529	-6.20488	5.4738e-10	1.37583e-08
ENSG00000086300.15;SNX10	141.903	2.19669	0.35411	6.20341	5.52543e-10	1.3859e-08
ENSG00000188522.14;FAM83G	226.312	-1.94927	0.314219	-6.20355	5.52035e-10	1.3859e-08
ENSG00000272333.5;KMT2B	1175.91	-0.824127	0.132852	-6.20333	5.52816e-10	1.3859e-08
ENSG00000167721.10;TSR1	2196.29	-1.26701	0.20439	-6.19901	5.6818e-10	1.42319e-08
ENSG00000149781.12;FERMT3	353.624	1.84146	0.297183	6.19637	5.77784e-10	1.446e-08
ENSG00000135272.10;MDFIC	1047.39	1.35265	0.218324	6.19561	5.80579e-10	1.45175e-08
ENSG00000277196.4;AC007325.2	339.76	-2.53055	0.408453	-6.19545	5.81193e-10	1.45203e-08
ENSG00000272037.1;AP002907.1	8.97006	-2.47637	0.399837	-6.19345	5.88621e-10	1.46933e-08
ENSG00000107798.17;LIPA	737.712	1.7122	0.276527	6.1918	5.94827e-10	1.48355e-08
ENSG00000206384.10;COL6A6	71.2907	3.71287	0.59968	6.19142	5.9626e-10	1.48585e-08
ENSG00000114650.19;SCAP	1263.58	-0.577222	0.0932359	-6.19098	5.97923e-10	1.48872e-08
ENSG00000160185.14;UBASH3A	31.9739	3.64649	0.589435	6.18643	6.15435e-10	1.53101e-08
ENSG00000114670.13;NEK11	69.6087	1.38971	0.224667	6.18561	6.18625e-10	1.53763e-08
ENSG00000137478.14;FCHSD2	475.234	0.99682	0.161191	6.18408	6.24653e-10	1.55129e-08
ENSG00000163719.19;MTMR14	1100.35	-0.814749	0.131766	-6.18329	6.27794e-10	1.55738e-08
ENSG00000064545.14;TMEM161A	1098.58	-1.38578	0.22412	-6.18319	6.28175e-10	1.55738e-08
ENSG00000176476.8;SGF29	481.554	-1.24275	0.200996	-6.18299	6.28999e-10	1.5581e-08
ENSG00000142149.8;HUNK	27.4245	2.21952	0.359093	6.18091	6.37338e-10	1.57741e-08
ENSG00000187609.15;EXD3	589.838	-0.993474	0.16075	-6.18024	6.40036e-10	1.58274e-08
ENSG00000162882.14;HAAO	95.7696	1.78684	0.28926	6.17728	6.52145e-10	1.61132e-08
ENSG00000174953.13;DHX36	1581.95	-0.995462	0.161168	-6.17656	6.5515e-10	1.61737e-08
ENSG00000164855.15;TMEM184A	158.726	-2.31094	0.374182	-6.17598	6.57551e-10	1.62192e-08
ENSG00000211676.2;IGLJ2	12.6136	6.10618	0.988765	6.17556	6.59301e-10	1.62486e-08
ENSG00000110047.17;EHD1	1462.26	0.958784	0.155311	6.17331	6.6873e-10	1.6467e-08
ENSG00000197860.9;SGTB	232.175	0.986938	0.159913	6.17172	6.75501e-10	1.66057e-08
ENSG00000149124.10;GLYAT	128.524	5.83448	0.945347	6.17178	6.75251e-10	1.66057e-08
ENSG00000136286.15;MYO1G	172.114	2.17356	0.352269	6.17018	6.82129e-10	1.67489e-08
ENSG00000279965.1;AL390755.2	94.5378	3.5445	0.574464	6.1701	6.82477e-10	1.67489e-08
ENSG00000187808.4;SOWAHD	11.1845	4.39325	0.71204	6.16995	6.83115e-10	1.67504e-08
ENSG00000164088.17;PPM1M	267.755	1.73437	0.281119	6.16954	6.849e-10	1.67801e-08
ENSG00000135905.19;DOCK10	159.341	2.08918	0.338714	6.16796	6.91747e-10	1.69335e-08
ENSG00000213145.9;CRIP1	44.9481	1.89811	0.307751	6.16767	6.93022e-10	1.69505e-08
ENSG00000091127.13;PUS7	279.499	-0.80876	0.131137	-6.16728	6.94759e-10	1.69787e-08
ENSG00000164176.12;EDIL3	138.103	2.99537	0.485712	6.16698	6.96065e-10	1.69964e-08
ENSG00000172037.13;LAMB2	5912.74	0.913513	0.14815	6.16614	6.9979e-10	1.7073e-08
ENSG00000163519.13;TRAT1	17.5476	4.01416	0.651026	6.1659	7.00827e-10	1.7084e-08
ENSG00000219481.10;NBPF1	211.268	1.59091	0.258037	6.16544	7.02885e-10	1.71198e-08
ENSG00000115816.14;CEBPZ	1292.48	-1.00616	0.163203	-6.16507	7.0451e-10	1.7145e-08
ENSG00000104824.17;HNRNPL	3183.04	-0.644658	0.104596	-6.16329	7.12505e-10	1.73251e-08
ENSG00000196363.9;WDR5	1039.94	-0.673566	0.109297	-6.1627	7.15161e-10	1.73752e-08
ENSG00000187151.7;ANGPTL5	39.196	2.96523	0.481179	6.16243	7.16386e-10	1.73904e-08
ENSG00000127463.14;EMC1	1162.84	-0.666119	0.108135	-6.16006	7.27153e-10	1.76283e-08
ENSG00000158458.19;NRG2	117.995	-1.33483	0.216697	-6.15988	7.28003e-10	1.76283e-08
ENSG00000125249.6;RAP2A	890.155	1.39853	0.227036	6.15993	7.27772e-10	1.76283e-08
ENSG00000134602.15;STK26	58.6553	1.91566	0.311058	6.15852	7.34279e-10	1.77655e-08
ENSG00000133226.16;SRRM1	2552.09	-0.763014	0.123924	-6.1571	7.40876e-10	1.79102e-08
ENSG00000179583.19;CIITA	846.543	2.11308	0.343225	6.15654	7.43519e-10	1.79592e-08
ENSG00000184408.9;KCND2	37.3199	2.23575	0.363265	6.1546	7.52663e-10	1.8165e-08
ENSG00000103091.14;WDR59	1075.56	-0.877982	0.142758	-6.15015	7.74115e-10	1.86673e-08
ENSG00000069696.6;DRD4	86.318	-1.94227	0.315873	-6.1489	7.80211e-10	1.87987e-08
ENSG00000278133.1;AC135050.6	351.578	-1.05647	0.17187	-6.14695	7.8988e-10	1.90159e-08
ENSG00000237927.1;AL078604.2	25.4472	-2.65482	0.431939	-6.14628	7.93216e-10	1.90647e-08
ENSG00000105186.15;ANKRD27	464.53	-0.852078	0.138631	-6.14635	7.92845e-10	1.90647e-08
ENSG00000124787.13;RPP40	105.664	-1.19634	0.194706	-6.14436	8.02856e-10	1.92805e-08
ENSG00000274021.1;AC024909.1	54.1414	3.91384	0.63707	6.14349	8.07262e-10	1.93703e-08
ENSG00000139330.5;KERA	25.1106	5.06518	0.824669	6.14208	8.14479e-10	1.95274e-08
ENSG00000100982.11;PCIF1	1119.41	-0.690304	0.112407	-6.14109	8.19579e-10	1.96335e-08
ENSG00000005801.17;ZNF195	435.645	-0.944847	0.153864	-6.14079	8.21107e-10	1.96539e-08
ENSG00000101444.12;AHCY	2057.57	-1.03107	0.16791	-6.14056	8.22292e-10	1.96661e-08
ENSG00000175489.9;LRRC25	181.594	1.95769	0.319015	6.13669	8.42602e-10	2.01353e-08
ENSG00000163154.5;TNFAIP8L2	36.9339	2.50641	0.40849	6.13578	8.47418e-10	2.02157e-08
ENSG00000105122.12;RASAL3	161.204	2.34035	0.381433	6.13566	8.4805e-10	2.02157e-08
ENSG00000239382.10;ALKBH6	67.1807	-0.799705	0.130333	-6.13588	8.46913e-10	2.02157e-08
ENSG00000189129.13;PLAC9	916.76	2.4874	0.405556	6.1333	8.60732e-10	2.05012e-08
ENSG00000132199.19;ENOSF1	784.53	-1.54546	0.252057	-6.13138	8.71182e-10	2.07331e-08
ENSG00000145916.18;RMND5B	1263.79	-0.748604	0.122121	-6.13002	8.78705e-10	2.0878e-08
ENSG00000262655.3;SPON1	202.26	4.31465	0.703847	6.13009	8.78274e-10	2.0878e-08
ENSG00000130589.16;HELZ2	340.249	1.2895	0.210385	6.12921	8.83167e-10	2.09669e-08
ENSG00000205045.8;SLFN12L	34.2277	2.78267	0.454076	6.12819	8.88838e-10	2.10844e-08
ENSG00000198286.9;CARD11	55.9366	2.48797	0.406068	6.12698	8.95642e-10	2.12285e-08
ENSG00000157303.10;SUSD3	16.4633	3.0345	0.495425	6.12505	9.06574e-10	2.14701e-08
ENSG00000241527.1;CA15P1	9.58798	-1.75098	0.285881	-6.12486	9.07605e-10	2.1477e-08
ENSG00000142002.17;DPP9	2037.28	-0.9904	0.161739	-6.12346	9.15663e-10	2.16501e-08
ENSG00000262484.1;CCER2	48.9048	-1.84528	0.301495	-6.12042	9.33263e-10	2.20483e-08
ENSG00000102119.10;EMD	1682.83	-0.94304	0.154158	-6.11735	9.51428e-10	2.24593e-08
ENSG00000168710.17;AHCYL1	2504.72	-1.02339	0.16735	-6.11527	9.63924e-10	2.27358e-08
ENSG00000111796.3;KLRB1	35.4021	3.21855	0.526341	6.11496	9.65813e-10	2.27619e-08
ENSG00000108963.17;DPH1	701.607	-1.09949	0.179821	-6.11433	9.69657e-10	2.2834e-08
ENSG00000161904.11;LEMD2	869.152	-0.608003	0.0994684	-6.11252	9.80699e-10	2.30754e-08
ENSG00000131471.6;AOC3	2505.46	3.53609	0.578587	6.1116	9.86357e-10	2.31897e-08
ENSG00000227398.3;KIF9-AS1	92.1692	-1.2193	0.199523	-6.1111	9.89494e-10	2.32303e-08
ENSG00000204256.12;BRD2	3849.21	-0.567772	0.0929089	-6.11107	9.89678e-10	2.32303e-08
ENSG00000146250.6;PRSS35	16.5016	3.74822	0.613489	6.10968	9.98339e-10	2.34147e-08
ENSG00000110693.17;SOX6	855.974	-1.4049	0.229952	-6.10953	9.99239e-10	2.3417e-08
ENSG00000188782.8;CATSPER4	10.2629	-2.71105	0.443867	-6.10781	1.01009e-09	2.36432e-08
ENSG00000213654.9;GPSM3	212.123	2.09325	0.342721	6.10774	1.01052e-09	2.36432e-08
ENSG00000029153.14;ARNTL2	57.8267	2.18813	0.358288	6.1072	1.01397e-09	2.3705e-08
ENSG00000126353.3;CCR7	17.7381	3.19982	0.524075	6.10566	1.02379e-09	2.39154e-08
ENSG00000268895.5;A1BG-AS1	37.0819	1.85119	0.303223	6.10503	1.02781e-09	2.39899e-08
ENSG00000160959.7;LRRC14	577.302	-0.474688	0.0777663	-6.10403	1.03425e-09	2.41209e-08
ENSG00000204851.6;PNMA8B	95.2768	2.26305	0.370776	6.10354	1.03742e-09	2.41754e-08
ENSG00000141568.20;FOXK2	1570.49	-0.796407	0.130498	-6.10285	1.04196e-09	2.42618e-08
ENSG00000169554.19;ZEB2	1486.21	1.49656	0.245234	6.1026	1.04355e-09	2.42794e-08
ENSG00000137822.12;TUBGCP4	783.021	-0.941162	0.154329	-6.09842	1.07119e-09	2.49027e-08
ENSG00000091490.10;SEL1L3	228.237	2.24423	0.368142	6.09609	1.08696e-09	2.52394e-08
ENSG00000130726.11;TRIM28	3742.08	-1.03881	0.170409	-6.09602	1.08741e-09	2.52394e-08
ENSG00000103187.7;COTL1	875.394	2.17886	0.357482	6.09502	1.09423e-09	2.53774e-08
ENSG00000138795.9;LEF1	23.218	2.73382	0.448728	6.09239	1.1124e-09	2.57783e-08
ENSG00000141576.15;RNF157	1518.51	-1.93383	0.317458	-6.09161	1.11784e-09	2.58838e-08
ENSG00000240038.6;AMY2B	730.745	-1.3428	0.220467	-6.09069	1.12424e-09	2.60113e-08
ENSG00000123064.12;DDX54	2412.76	-1.17244	0.192535	-6.08952	1.13253e-09	2.61822e-08
ENSG00000132823.10;OSER1	1308.24	-0.956608	0.157139	-6.08767	1.14568e-09	2.64652e-08
ENSG00000184898.6;RBM43	164.77	1.29441	0.212676	6.08629	1.15554e-09	2.66653e-08
ENSG00000108883.12;EFTUD2	1835.16	-0.939347	0.15434	-6.08621	1.15617e-09	2.66653e-08
ENSG00000245849.7;RAD51-AS1	253.361	-0.924746	0.151945	-6.08605	1.15734e-09	2.6671e-08
ENSG00000173253.15;DMRT2	107.085	1.6682	0.274149	6.085	1.16491e-09	2.68242e-08
ENSG00000107562.16;CXCL12	4168.74	1.63404	0.268541	6.08487	1.16587e-09	2.68252e-08
ENSG00000153558.15;FBXL2	38.3417	1.9912	0.327337	6.08302	1.17938e-09	2.71145e-08
ENSG00000132481.6;AC087289.1	528.722	1.50079	0.246776	6.08162	1.18977e-09	2.73103e-08
ENSG00000147082.17;CCNB3	23.293	-1.78177	0.292974	-6.08168	1.18933e-09	2.73103e-08
ENSG00000263528.7;IKBKE	51.8115	2.21288	0.363944	6.08028	1.19974e-09	2.74959e-08
ENSG00000213928.8;IRF9	99.9783	1.36421	0.224363	6.0804	1.19881e-09	2.74959e-08
ENSG00000211673.2;IGLV3-1	89.6023	5.83417	0.959564	6.08002	1.20165e-09	2.75178e-08
ENSG00000163870.15;TPRA1	634.308	-0.575158	0.0946113	-6.07916	1.20812e-09	2.76444e-08
ENSG00000162512.15;SDC3	672.346	1.68128	0.276714	6.07588	1.23308e-09	2.81933e-08
ENSG00000104973.17;MED25	1631.28	-1.31643	0.216811	-6.07181	1.26477e-09	2.8895e-08
ENSG00000160818.16;GPATCH4	1482.86	-1.82438	0.300498	-6.0712	1.26956e-09	2.89819e-08
ENSG00000128849.10;CGNL1	164.765	2.16717	0.356967	6.07106	1.27069e-09	2.89848e-08
ENSG00000167077.12;MEI1	39.0592	2.33143	0.384093	6.06996	1.27944e-09	2.91616e-08
ENSG00000067955.13;CBFB	857.886	-0.888996	0.146501	-6.06817	1.29373e-09	2.94643e-08
ENSG00000132153.14;DHX30	1711.01	-0.707603	0.116618	-6.0677	1.29754e-09	2.95279e-08
ENSG00000144730.17;IL17RD	149.736	1.87727	0.309401	6.06744	1.29967e-09	2.95532e-08
ENSG00000231628.1;AL133406.2	114.466	-3.37617	0.556664	-6.065	1.31952e-09	2.99813e-08
ENSG00000168016.14;TRANK1	219.056	1.74424	0.287655	6.06364	1.33073e-09	3.02123e-08
ENSG00000143297.18;FCRL5	20.9827	5.27282	0.869605	6.06347	1.33219e-09	3.02219e-08
ENSG00000279861.1;AC073548.1	52.1453	-1.106	0.182443	-6.06218	1.34288e-09	3.04407e-08
ENSG00000123612.15;ACVR1C	297.966	4.11919	0.679565	6.0615	1.34854e-09	3.05325e-08
ENSG00000087053.18;MTMR2	426.711	0.974504	0.160771	6.06145	1.34903e-09	3.05325e-08
ENSG00000163714.17;U2SURP	1722.05	-0.533078	0.0879614	-6.06036	1.3582e-09	3.07162e-08
ENSG00000261040.7;WFDC21P	24.5315	4.6589	0.769045	6.05803	1.37802e-09	3.11403e-08
ENSG00000127663.14;KDM4B	1346.5	-0.818151	0.135069	-6.05727	1.38449e-09	3.12623e-08
ENSG00000211637.2;IGLV4-69	25.6791	5.30087	0.875335	6.05582	1.39708e-09	3.15221e-08
ENSG00000076201.14;PTPN23	1309.5	-0.692912	0.114438	-6.05494	1.40471e-09	3.16043e-08
ENSG00000172987.12;HPSE2	32.2999	2.54662	0.420564	6.05524	1.40206e-09	3.16043e-08
ENSG00000087191.12;PSMC5	3988.42	-1.20451	0.198932	-6.0549	1.40507e-09	3.16043e-08
ENSG00000141564.14;RPTOR	1214.13	-0.839816	0.138697	-6.05502	1.404e-09	3.16043e-08
ENSG00000128050.8;PAICS	979.693	-0.891631	0.147269	-6.05446	1.40891e-09	3.16174e-08
ENSG00000105810.9;CDK6	242.401	1.52461	0.251808	6.05464	1.40728e-09	3.16174e-08
ENSG00000148396.18;SEC16A	1819.62	-0.585922	0.0967743	-6.05452	1.40837e-09	3.16174e-08
ENSG00000115956.9;PLEK	325.24	2.74863	0.454018	6.054	1.41289e-09	3.16822e-08
ENSG00000256128.5;LINC00944	29.1342	2.63778	0.435743	6.05352	1.41712e-09	3.17528e-08
ENSG00000007264.14;MATK	69.8028	2.72855	0.450784	6.0529	1.4226e-09	3.18509e-08
ENSG00000119927.13;GPAM	2998.4	3.62817	0.599429	6.05272	1.42422e-09	3.18626e-08
ENSG00000140284.10;SLC27A2	6.27767	5.08329	0.839871	6.05247	1.42644e-09	3.18879e-08
ENSG00000159079.18;CFAP298	277.025	-0.671767	0.111003	-6.05181	1.43231e-09	3.19944e-08
ENSG00000165684.4;SNAPC4	355.882	-0.774905	0.128074	-6.05044	1.44448e-09	3.22416e-08
ENSG00000110436.12;SLC1A2	51.8603	2.10185	0.347447	6.04943	1.45363e-09	3.24209e-08
ENSG00000150540.13;HNMT	398.13	2.21055	0.365447	6.04889	1.45849e-09	3.24881e-08
ENSG00000061936.9;SFSWAP	1215.37	-0.821586	0.135825	-6.04885	1.45887e-09	3.24881e-08
ENSG00000090316.15;MAEA	993.439	-0.495908	0.0819913	-6.04829	1.46388e-09	3.25747e-08
ENSG00000158715.5;SLC45A3	255.572	2.11426	0.349728	6.04545	1.48991e-09	3.31286e-08
ENSG00000106952.7;TNFSF8	17.6114	2.78257	0.460298	6.04515	1.49272e-09	3.31657e-08
ENSG00000079263.18;SP140	32.9137	2.90589	0.480758	6.04439	1.49977e-09	3.32969e-08
ENSG00000007047.14;MARK4	649.564	-0.889112	0.147111	-6.04381	1.50517e-09	3.33913e-08
ENSG00000075240.16;GRAMD4	653.282	-0.917199	0.151795	-6.04235	1.51882e-09	3.36686e-08
ENSG00000196666.4;FAM180B	141.41	2.96397	0.490696	6.04035	1.5378e-09	3.40634e-08
ENSG00000126970.15;ZC4H2	86.822	1.41652	0.234533	6.03976	1.54347e-09	3.41628e-08
ENSG00000109956.12;B3GAT1	18.7097	2.77656	0.459761	6.03915	1.54928e-09	3.42655e-08
ENSG00000156886.11;ITGAD	22.3549	4.77329	0.790783	6.03616	1.57825e-09	3.48796e-08
ENSG00000073861.2;TBX21	49.1417	2.29641	0.380523	6.03487	1.59087e-09	3.51319e-08
ENSG00000117016.9;RIMS3	41.4136	1.83751	0.3047	6.03056	1.63392e-09	3.60163e-08
ENSG00000117560.7;FASLG	21.8819	3.9684	0.658056	6.03049	1.63463e-09	3.60163e-08
ENSG00000135437.9;RDH5	245.286	2.15955	0.3581	6.03057	1.63381e-09	3.60163e-08
ENSG00000065361.15;ERBB3	633.324	2.69458	0.446839	6.03033	1.63629e-09	3.60255e-08
ENSG00000026297.15;RNASET2	331.299	1.63114	0.270504	6.03001	1.63951e-09	3.60683e-08
ENSG00000105875.13;WDR91	381.185	-0.962601	0.159638	-6.02989	1.64071e-09	3.60683e-08
ENSG00000115275.12;MOGS	823.349	-0.690395	0.114502	-6.02955	1.64415e-09	3.61168e-08
ENSG00000091513.15;TF	264.009	4.08676	0.677813	6.02933	1.64639e-09	3.61386e-08
ENSG00000212123.3;PRR22	34.3297	-1.37249	0.227707	-6.02742	1.66599e-09	3.65412e-08
ENSG00000156127.6;BATF	37.594	3.07253	0.509784	6.02712	1.66908e-09	3.65816e-08
ENSG00000106560.10;GIMAP2	143.836	1.84194	0.30573	6.02473	1.69387e-09	3.70969e-08
ENSG00000162222.13;TTC9C	234.529	-0.557117	0.092477	-6.02438	1.6976e-09	3.71507e-08
ENSG00000140983.13;RHOT2	1662.24	-0.782138	0.129833	-6.02419	1.69959e-09	3.71662e-08
ENSG00000169564.6;PCBP1	12684.6	-0.879751	0.146058	-6.0233	1.70901e-09	3.73443e-08
ENSG00000112739.16;PRPF4B	1576.04	-0.651579	0.108187	-6.02273	1.71497e-09	3.74463e-08
ENSG00000205903.6;ZNF316	1221.56	-0.664267	0.110306	-6.02206	1.72216e-09	3.75751e-08
ENSG00000133110.14;POSTN	1348.86	2.56788	0.426436	6.02172	1.72569e-09	3.7624e-08
ENSG00000204149.10;AGAP6	400.209	-0.927547	0.154089	-6.01957	1.74886e-09	3.81006e-08
ENSG00000168003.16;SLC3A2	1751.2	-0.883626	0.14681	-6.01883	1.75686e-09	3.82462e-08
ENSG00000095970.16;TREM2	26.1078	3.97971	0.661241	6.01855	1.75985e-09	3.82826e-08
ENSG00000204351.11;SKIV2L	890.141	-0.738273	0.122719	-6.01595	1.7883e-09	3.88725e-08
ENSG00000165259.13;HDX	39.0515	1.93614	0.321924	6.01427	1.80703e-09	3.92503e-08
ENSG00000078900.14;TP73	10.711	2.99903	0.498687	6.01384	1.81175e-09	3.93234e-08
ENSG00000102879.15;CORO1A	573.438	2.42708	0.404034	6.00713	1.8884e-09	4.09566e-08
ENSG00000171045.14;TSNARE1	234.933	-0.712344	0.118589	-6.00684	1.8918e-09	4.09997e-08
ENSG00000130176.7;CNN1	515.021	3.10518	0.516965	6.00655	1.89507e-09	4.10401e-08
ENSG00000176915.14;ANKLE2	1313.51	-0.544124	0.0905941	-6.00617	1.89958e-09	4.11071e-08
ENSG00000167716.18;WDR81	983.492	-0.740466	0.123306	-6.00512	1.91188e-09	4.13427e-08
ENSG00000135486.17;HNRNPA1	6677.43	-0.799335	0.133144	-6.00355	1.93052e-09	4.17146e-08
ENSG00000099381.17;SETD1A	743.921	-0.668404	0.111343	-6.00313	1.93555e-09	4.17923e-08
ENSG00000229358.3;DPY19L1P1	70.2876	-1.11639	0.185994	-6.0023	1.94539e-09	4.19737e-08
ENSG00000153443.12;UBALD1	677.426	-1.20198	0.20038	-5.99851	1.99132e-09	4.29329e-08
ENSG00000142875.19;PRKACB	487.873	1.02136	0.170288	5.99782	1.99983e-09	4.30525e-08
ENSG00000151923.17;TIAL1	1813.06	-0.494871	0.0825073	-5.99791	1.99879e-09	4.30525e-08
ENSG00000125726.10;CD70	13.4663	3.3639	0.561038	5.99585	2.02428e-09	4.35468e-08
ENSG00000012660.13;ELOVL5	1236.71	3.12155	0.520708	5.99481	2.03718e-09	4.37918e-08
ENSG00000260916.7;CCPG1	545.52	-1.21922	0.203386	-5.99462	2.03961e-09	4.38116e-08
ENSG00000167522.15;ANKRD11	3278.45	-0.788037	0.131507	-5.99234	2.06841e-09	4.43977e-08
ENSG00000243701.5;DUBR	57.1099	1.59574	0.266305	5.99216	2.0707e-09	4.4414e-08
ENSG00000137575.11;SDCBP	2403.96	1.1998	0.20044	5.98584	2.15278e-09	4.61406e-08
ENSG00000172020.12;GAP43	11.2632	2.48828	0.415716	5.98553	2.15685e-09	4.61902e-08
ENSG00000178996.13;SNX18	662.077	1.25472	0.209629	5.98542	2.15827e-09	4.61902e-08
ENSG00000103855.17;CD276	575.532	1.4508	0.242552	5.98141	2.21217e-09	4.73089e-08
ENSG00000197785.13;ATAD3A	662.231	-1.14126	0.190834	-5.98036	2.22639e-09	4.75781e-08
ENSG00000197599.12;CCDC154	52.1262	-1.22914	0.205544	-5.97993	2.2324e-09	4.76714e-08
ENSG00000170955.9;CAVIN3	898.423	1.77311	0.296763	5.97486	2.30295e-09	4.91419e-08
ENSG00000153993.13;SEMA3D	20.4019	3.80173	0.636598	5.97195	2.3443e-09	4.99527e-08
ENSG00000105447.12;GRWD1	809.969	-0.955703	0.160032	-5.97195	2.34438e-09	4.99527e-08
ENSG00000211890.4;IGHA2	419.541	4.49687	0.753111	5.97106	2.35714e-09	5.0188e-08
ENSG00000100504.16;PYGL	739.489	2.62228	0.439238	5.97007	2.3715e-09	5.04567e-08
ENSG00000135521.8;LTV1	419.657	-0.931998	0.156122	-5.96967	2.37728e-09	5.05428e-08
ENSG00000116729.13;WLS	571.64	0.985387	0.165071	5.96948	2.38008e-09	5.05521e-08
ENSG00000103047.7;TANGO6	340.25	-1.00039	0.167586	-5.96941	2.38119e-09	5.05521e-08
ENSG00000164106.7;SCRG1	16.2071	4.62197	0.774355	5.9688	2.39004e-09	5.0703e-08
ENSG00000149658.17;YTHDF1	1324.8	-0.672894	0.112781	-5.96636	2.42602e-09	5.14289e-08
ENSG00000177084.16;POLE	926.516	-1.24626	0.20889	-5.96613	2.42945e-09	5.1464e-08
ENSG00000244575.3;IGKV1-27	41.9497	5.64266	0.946086	5.96422	2.4581e-09	5.20331e-08
ENSG00000146477.5;SLC22A3	1009.41	-2.29872	0.385431	-5.96401	2.46115e-09	5.20597e-08
ENSG00000135362.13;PRR5L	55.0432	1.96181	0.328977	5.96338	2.47079e-09	5.22257e-08
ENSG00000168066.20;SF1	4780.53	-0.574479	0.0963413	-5.96296	2.47706e-09	5.23203e-08
ENSG00000149380.11;P4HA3	16.3742	2.85128	0.478219	5.96228	2.48745e-09	5.25016e-08
ENSG00000197451.11;HNRNPAB	2581.7	-0.844438	0.141638	-5.96197	2.49218e-09	5.25252e-08
ENSG00000147251.15;DOCK11	399.338	2.65184	0.444792	5.96198	2.492e-09	5.25252e-08
ENSG00000215910.7;C1orf167	260.823	2.44352	0.410034	5.95931	2.53302e-09	5.33474e-08
ENSG00000164338.9;UTP15	305.691	-0.669647	0.112399	-5.95774	2.55747e-09	5.38233e-08
ENSG00000204560.9;DHX16	997.64	-0.854383	0.143429	-5.95682	2.572e-09	5.409e-08
ENSG00000169991.10;IFFO2	553.459	-1.71237	0.287513	-5.95579	2.58814e-09	5.43902e-08
ENSG00000151065.13;DCP1B	266.143	-0.810354	0.13607	-5.95543	2.59397e-09	5.44733e-08
ENSG00000270393.1;AC000095.1	7.13231	-1.93046	0.32416	-5.95526	2.59651e-09	5.44875e-08
ENSG00000054793.13;ATP9A	1953.96	1.50235	0.252323	5.95409	2.61524e-09	5.4841e-08
ENSG00000048342.15;CC2D2A	135.916	1.406	0.236254	5.95125	2.66108e-09	5.57619e-08
ENSG00000004487.16;KDM1A	1316.28	-0.798733	0.134242	-5.94996	2.68216e-09	5.61632e-08
ENSG00000275023.4;MLLT6	5290.51	-0.764139	0.128446	-5.94911	2.69597e-09	5.64119e-08
ENSG00000112305.14;SMAP1	1173.1	-0.918682	0.15446	-5.94769	2.71948e-09	5.68629e-08
ENSG00000054219.10;LY75	50.6706	2.02903	0.341462	5.94217	2.81268e-09	5.87695e-08
ENSG00000174125.7;TLR1	48.3972	1.90203	0.320142	5.94122	2.82913e-09	5.90708e-08
ENSG00000185513.16;L3MBTL1	309.068	-0.982473	0.165369	-5.94109	2.83126e-09	5.90729e-08
ENSG00000163938.16;GNL3	1232.3	-1.08724	0.183014	-5.94074	2.83733e-09	5.91572e-08
ENSG00000204592.8;HLA-E	12285.7	1.45886	0.245691	5.93777	2.88927e-09	6.01969e-08
ENSG00000240382.3;IGKV1-17	48.5552	5.24122	0.8831	5.93502	2.93805e-09	6.11694e-08
ENSG00000103510.19;KAT8	1269.28	-0.836357	0.14093	-5.93458	2.94606e-09	6.12923e-08
ENSG00000180448.10;AC004151.1	363.471	2.07283	0.34935	5.93339	2.9674e-09	6.16923e-08
ENSG00000227507.2;LTB	95.6715	2.63272	0.44375	5.93288	2.97658e-09	6.1839e-08
ENSG00000105281.12;SLC1A5	746.851	2.54377	0.428773	5.93267	2.98047e-09	6.18756e-08
ENSG00000077585.13;GPR137B	80.4256	1.90755	0.321552	5.93233	2.98669e-09	6.19605e-08
ENSG00000143185.3;XCL2	17.7619	4.33821	0.731365	5.93166	2.99893e-09	6.21702e-08
ENSG00000099917.17;MED15	1544.72	-0.765464	0.129078	-5.93024	3.02487e-09	6.26633e-08
ENSG00000100228.12;RAB36	17.8074	2.31267	0.389999	5.92993	3.03064e-09	6.27381e-08
ENSG00000167895.14;TMC8	203.814	2.0672	0.348676	5.92873	3.05289e-09	6.31538e-08
ENSG00000111300.9;NAA25	1036.95	-0.958564	0.161737	-5.92667	3.09141e-09	6.39052e-08
ENSG00000175662.17;TOM1L2	2733.09	-0.684696	0.115577	-5.92415	3.13923e-09	6.48478e-08
ENSG00000250722.5;SELENOP	5705.7	1.12636	0.190168	5.92298	3.16151e-09	6.52617e-08
ENSG00000169439.11;SDC2	1410.97	1.81948	0.307222	5.92235	3.17369e-09	6.54665e-08
ENSG00000163795.13;ZNF513	295.653	-0.720977	0.121759	-5.92133	3.19355e-09	6.58297e-08
ENSG00000130475.14;FCHO1	29.6291	2.08263	0.351767	5.92047	3.21019e-09	6.61258e-08
ENSG00000166557.12;TMED3	244.314	1.85886	0.314004	5.91987	3.22196e-09	6.63214e-08
ENSG00000204956.5;PCDHGA1	46.6547	-1.79817	0.303779	-5.91932	3.23271e-09	6.64957e-08
ENSG00000025708.13;TYMP	1292.66	1.91978	0.324466	5.91673	3.28397e-09	6.75024e-08
ENSG00000150722.10;PPP1R1C	91.6528	2.87193	0.485431	5.91625	3.29356e-09	6.76516e-08
ENSG00000100941.8;PNN	1828.44	-0.803165	0.135802	-5.91424	3.33403e-09	6.84346e-08
ENSG00000162630.5;B3GALT2	11.7576	3.12024	0.527617	5.91383	3.34234e-09	6.85569e-08
ENSG00000213171.2;LINGO4	398.992	-2.4568	0.415447	-5.91363	3.34641e-09	6.8592e-08
ENSG00000068024.16;HDAC4	2455.33	-1.51393	0.256043	-5.9128	3.36351e-09	6.88454e-08
ENSG00000136052.9;SLC41A2	62.6443	2.10562	0.356112	5.91281	3.36326e-09	6.88454e-08
ENSG00000133059.16;DSTYK	967.359	-1.04685	0.177055	-5.91257	3.36806e-09	6.88902e-08
ENSG00000101361.16;NOP56	1568.88	-1.0062	0.170201	-5.91185	3.38292e-09	6.91456e-08
ENSG00000133216.16;EPHB2	63.7903	2.46163	0.416429	5.91129	3.39448e-09	6.93332e-08
ENSG00000236914.3;LINC01852	11.659	3.1339	0.530186	5.91095	3.4013e-09	6.94238e-08
ENSG00000124191.17;TOX2	42.1772	2.22262	0.376034	5.9107	3.40663e-09	6.94838e-08
ENSG00000141968.7;VAV1	97.4754	2.24853	0.380435	5.91042	3.41236e-09	6.95518e-08
ENSG00000147799.11;ARHGAP39	64.9868	1.55307	0.262871	5.90812	3.46026e-09	7.04788e-08
ENSG00000100784.11;RPS6KA5	673.914	-1.25269	0.212087	-5.90648	3.49489e-09	7.11345e-08
ENSG00000285517.1;AC010198.2	85.7251	-3.57541	0.605409	-5.90578	3.5098e-09	7.13881e-08
ENSG00000273559.4;CWC25	633.164	-0.990108	0.167674	-5.90494	3.52765e-09	7.1701e-08
ENSG00000008283.15;CYB561	293.823	1.55621	0.263555	5.90468	3.5333e-09	7.17658e-08
ENSG00000071994.10;PDCD2	888.165	-0.502285	0.0850759	-5.90397	3.54862e-09	7.20266e-08
ENSG00000105717.13;PBX4	24.1168	2.48628	0.421149	5.90357	3.55716e-09	7.21496e-08
ENSG00000243056.1;EIF4EBP3	128.573	-1.22933	0.208246	-5.90326	3.56385e-09	7.2235e-08
ENSG00000169019.10;COMMD8	222.068	0.992733	0.168198	5.90216	3.58776e-09	7.26322e-08
ENSG00000113108.19;APBB3	615.753	-0.924989	0.156722	-5.9021	3.589e-09	7.26322e-08
ENSG00000101577.9;LPIN2	286.037	1.2186	0.206472	5.90201	3.59093e-09	7.26322e-08
ENSG00000172349.17;IL16	295.891	1.93469	0.327842	5.90129	3.60661e-09	7.28987e-08
ENSG00000048462.10;TNFRSF17	17.3785	4.04699	0.686009	5.89932	3.64993e-09	7.3723e-08
ENSG00000158486.13;DNAH3	33.9721	3.6091	0.61184	5.89876	3.66241e-09	7.39081e-08
ENSG00000124253.10;PCK1	367.728	4.46965	0.757738	5.89868	3.66417e-09	7.39081e-08
ENSG00000142186.16;SCYL1	2560.67	-0.991969	0.168195	-5.89774	3.68514e-09	7.42797e-08
ENSG00000168395.15;ING5	883.338	-0.494753	0.0838923	-5.89748	3.69103e-09	7.43468e-08
ENSG00000110844.13;PRPF40B	861.307	-0.927051	0.157202	-5.89721	3.69694e-09	7.44143e-08
ENSG00000038002.8;AGA	205.649	0.761607	0.129168	5.89623	3.71892e-09	7.48051e-08
ENSG00000211951.2;IGHV2-26	11.3332	6.60073	1.11995	5.89375	3.77522e-09	7.5885e-08
ENSG00000101158.13;NELFCD	1201.18	-0.716843	0.121648	-5.89277	3.79784e-09	7.6287e-08
ENSG00000181804.14;SLC9A9	224.139	1.63276	0.277098	5.89237	3.80685e-09	7.63376e-08
ENSG00000172766.18;NAA16	431.544	-0.869042	0.147487	-5.89234	3.80766e-09	7.63376e-08
ENSG00000124256.14;ZBP1	38.9727	2.53719	0.430593	5.89231	3.80823e-09	7.63376e-08
ENSG00000136250.11;AOAH	89.1081	2.90186	0.49258	5.89115	3.83521e-09	7.68256e-08
ENSG00000070610.14;GBA2	2112.94	-1.0056	0.170722	-5.89029	3.85519e-09	7.71727e-08
ENSG00000103528.16;SYT17	30.1932	1.66621	0.282886	5.89004	3.8611e-09	7.72379e-08
ENSG00000231672.6;DIRC3	44.551	2.16061	0.366873	5.88925	3.87947e-09	7.75522e-08
ENSG00000157823.16;AP3S2	1105.19	-0.821302	0.139499	-5.88751	3.92055e-09	7.83195e-08
ENSG00000187862.11;TTC24	32.0076	2.61743	0.444655	5.88644	3.94601e-09	7.8774e-08
ENSG00000145545.11;SRD5A1	110.093	1.14177	0.194057	5.88367	4.01278e-09	8.00521e-08
ENSG00000172738.11;TMEM217	21.3814	-2.31149	0.39289	-5.8833	4.02166e-09	8.01193e-08
ENSG00000211941.3;IGHV3-11	51.5274	6.56495	1.11586	5.8833	4.02164e-09	8.01193e-08
ENSG00000175115.11;PACS1	1373.23	0.775608	0.131841	5.88289	4.03165e-09	8.02635e-08
ENSG00000186001.13;LRCH3	1093.37	-0.52969	0.0900516	-5.88207	4.05158e-09	8.06051e-08
ENSG00000211956.2;IGHV4-34	34.4931	5.03737	0.856441	5.88175	4.05949e-09	8.07073e-08
ENSG00000029639.10;TFB1M	198.218	-0.873568	0.14853	-5.88142	4.06769e-09	8.08151e-08
ENSG00000116652.6;DLEU2L	152.972	-2.71886	0.462316	-5.88096	4.07906e-09	8.08754e-08
ENSG00000114405.10;C3orf14	38.6145	1.79297	0.304874	5.88103	4.0773e-09	8.08754e-08
ENSG00000077420.15;APBB1IP	307.957	2.77377	0.471646	5.88105	4.07676e-09	8.08754e-08
ENSG00000135333.13;EPHA7	33.8823	2.2123	0.376197	5.88071	4.08519e-09	8.09419e-08
ENSG00000101347.9;SAMHD1	1418.12	1.28129	0.218084	5.87521	4.2231e-09	8.36174e-08
ENSG00000162227.7;TAF6L	691.371	-0.818104	0.139259	-5.87468	4.23655e-09	8.38266e-08
ENSG00000166619.13;BLCAP	11757.3	-1.33301	0.226924	-5.87425	4.2475e-09	8.39862e-08
ENSG00000087206.16;UIMC1	482.389	-0.769847	0.131068	-5.87365	4.26314e-09	8.42382e-08
ENSG00000130713.15;EXOSC2	476.95	-0.703707	0.119824	-5.87284	4.28385e-09	8.45326e-08
ENSG00000110195.12;FOLR1	12.398	4.21724	0.718083	5.87291	4.28201e-09	8.45326e-08
ENSG00000179715.12;PCED1B	75.4986	2.0352	0.346578	5.87228	4.2984e-09	8.47623e-08
ENSG00000006432.15;MAP3K9	144.913	-1.94928	0.331966	-5.87193	4.30752e-09	8.48847e-08
ENSG00000141497.13;ZMYND15	30.8676	2.00199	0.341053	5.87002	4.35747e-09	8.58109e-08
ENSG00000100395.14;L3MBTL2	636.344	-0.668769	0.113974	-5.86771	4.41849e-09	8.69538e-08
ENSG00000183621.15;ZNF438	570.891	-0.813669	0.138673	-5.86756	4.42268e-09	8.69773e-08
ENSG00000260261.2;AC124944.2	69.6182	-1.05582	0.179955	-5.86712	4.43418e-09	8.70858e-08
ENSG00000119599.16;DCAF4	291.673	-1.08151	0.184334	-5.86714	4.43382e-09	8.70858e-08
ENSG00000211753.4;TRBV28	7.62515	5.37521	0.916695	5.86368	4.52723e-09	8.88533e-08
ENSG00000277147.5;LINC00869	46.2934	1.69912	0.289813	5.86281	4.55101e-09	8.92599e-08
ENSG00000118655.5;DCLRE1B	75.3433	1.13514	0.193651	5.86177	4.57946e-09	8.96969e-08
ENSG00000152422.15;XRCC4	131.579	1.85016	0.315627	5.86186	4.5771e-09	8.96969e-08
ENSG00000120963.11;ZNF706	1266.09	-0.521706	0.0890368	-5.85945	4.6441e-09	9.09019e-08
ENSG00000169031.19;COL4A3	1326.32	-2.30985	0.394268	-5.85858	4.66843e-09	9.13167e-08
ENSG00000135363.11;LMO2	1132.65	-1.32258	0.225784	-5.85774	4.69215e-09	9.17191e-08
ENSG00000178950.16;GAK	1540.21	-0.932142	0.159139	-5.85742	4.70119e-09	9.18072e-08
ENSG00000089012.14;SIRPG	14.5839	4.25015	0.725609	5.85736	4.70297e-09	9.18072e-08
ENSG00000174996.11;KLC2	1469.81	-1.22208	0.208654	-5.85696	4.71422e-09	9.19652e-08
ENSG00000164743.4;C8orf48	9.91203	2.70039	0.461138	5.85593	4.74359e-09	9.24762e-08
ENSG00000189233.11;NUGGC	17.0403	4.08594	0.697895	5.85466	4.77981e-09	9.31199e-08
ENSG00000106538.9;RARRES2	1190.23	3.01511	0.515077	5.85371	4.80713e-09	9.35894e-08
ENSG00000281398.4;SNHG4	162.976	-1.16558	0.19916	-5.85249	4.84279e-09	9.42207e-08
ENSG00000224238.2;WARS2-IT1	6.22594	2.92827	0.500517	5.85048	4.90157e-09	9.52708e-08
ENSG00000157680.15;DGKI	25.5897	3.46842	0.592849	5.85042	4.90331e-09	9.52708e-08
ENSG00000133606.10;MKRN1	2669.01	-0.859632	0.146952	-5.84976	4.92281e-09	9.5586e-08
ENSG00000101916.11;TLR8	43.1106	3.50707	0.599579	5.84922	4.93892e-09	9.58348e-08
ENSG00000084073.8;ZMPSTE24	733.16	0.718899	0.12296	5.84661	5.01692e-09	9.72834e-08
ENSG00000155287.10;SLC25A28	1185.55	-1.17805	0.201505	-5.84625	5.02775e-09	9.74286e-08
ENSG00000171812.12;COL8A2	95.9786	2.2339	0.382146	5.84567	5.04545e-09	9.77066e-08
ENSG00000100055.20;CYTH4	278.204	2.09338	0.358124	5.84542	5.05306e-09	9.77889e-08
ENSG00000276775.1;IGHV4-4	26.8675	6.87683	1.17669	5.84424	5.0888e-09	9.8415e-08
ENSG00000230896.1;AL604028.1	94.6102	-1.11007	0.189953	-5.84393	5.09841e-09	9.84743e-08
ENSG00000168924.14;LETM1	1058.9	-0.827428	0.141588	-5.84392	5.09863e-09	9.84743e-08
ENSG00000241370.5;RPP21	41.975	-0.916468	0.156838	-5.84341	5.11424e-09	9.87103e-08
ENSG00000241343.9;RPL36A	141.723	-1.6472	0.281897	-5.84328	5.11815e-09	9.87203e-08
ENSG00000144410.4;CPO	16.8535	-2.07905	0.355812	-5.8431	5.12392e-09	9.87662e-08
ENSG00000138050.14;THUMPD2	292.948	-0.659378	0.112869	-5.84199	5.15808e-09	9.9293e-08
ENSG00000155926.13;SLA	147.767	2.39861	0.410573	5.84209	5.1551e-09	9.9293e-08
ENSG00000120457.11;KCNJ5	38.1707	2.62648	0.449604	5.84176	5.16524e-09	9.93652e-08
ENSG00000148123.14;PLPPR1	10.5536	3.87176	0.662853	5.84106	5.18698e-09	9.97175e-08
ENSG00000248323.6;LUCAT1	436.532	-2.58067	0.441979	-5.83889	5.25501e-09	1.00917e-07
ENSG00000184254.16;ALDH1A3	365.066	1.30535	0.223563	5.83885	5.25631e-09	1.00917e-07
ENSG00000164483.16;SAMD3	22.5721	2.656	0.455047	5.83675	5.32278e-09	1.02113e-07
ENSG00000130653.15;PNPLA7	1264.08	-1.10851	0.189922	-5.83666	5.32562e-09	1.02113e-07
ENSG00000129534.13;MIS18BP1	149.14	1.4736	0.252511	5.83578	5.35411e-09	1.02592e-07
ENSG00000143622.10;RIT1	305.581	0.742571	0.127257	5.83519	5.37281e-09	1.02882e-07
ENSG00000174529.7;TMEM81	58.849	-1.2357	0.211851	-5.83285	5.44876e-09	1.04268e-07
ENSG00000198848.12;CES1	373.859	3.39043	0.581341	5.83208	5.47403e-09	1.04683e-07
ENSG00000009765.14;IYD	12.3803	4.13395	0.709028	5.83044	5.52806e-09	1.05647e-07
ENSG00000141582.14;CBX4	202.364	1.15743	0.198525	5.83015	5.5376e-09	1.0576e-07
ENSG00000116213.15;WRAP73	368.666	-0.541859	0.0929483	-5.82968	5.55334e-09	1.0599e-07
ENSG00000165084.15;C8orf34	17.2007	3.68289	0.631775	5.82943	5.5616e-09	1.06079e-07
ENSG00000135324.5;MRAP2	46.6984	2.12542	0.364685	5.8281	5.60632e-09	1.06861e-07
ENSG00000158286.12;RNF207	287.246	1.44519	0.247978	5.82791	5.6127e-09	1.06913e-07
ENSG00000185722.17;ANKFY1	1436.46	-1.20083	0.20607	-5.82726	5.63439e-09	1.07256e-07
ENSG00000169989.2;TIGD4	21.9044	3.69959	0.634921	5.82684	5.64861e-09	1.07457e-07
ENSG00000049089.14;COL9A2	20.9921	1.90791	0.327471	5.82618	5.67094e-09	1.07811e-07
ENSG00000114115.9;RBP1	178.903	1.72631	0.296453	5.82321	5.77277e-09	1.09675e-07
ENSG00000134343.12;ANO3	23.3284	7.63054	1.31056	5.82235	5.80265e-09	1.10171e-07
ENSG00000108798.8;ABI3	94.0393	1.53337	0.263378	5.82194	5.81673e-09	1.10366e-07
ENSG00000120885.21;CLU	3738.96	2.53123	0.434832	5.82116	5.84407e-09	1.10813e-07
ENSG00000144771.7;LRTM1	46.9947	3.62101	0.62215	5.82015	5.87937e-09	1.11337e-07
ENSG00000100462.15;PRMT5	1437.21	-1.10763	0.190308	-5.82018	5.87854e-09	1.11337e-07
ENSG00000042980.12;ADAM28	37.1331	2.41819	0.415541	5.81938	5.90659e-09	1.1178e-07
ENSG00000223553.6;SMPD4P1	11.525	-4.29564	0.738359	-5.81782	5.96217e-09	1.12758e-07
ENSG00000156738.17;MS4A1	15.2714	3.39584	0.58385	5.81629	6.01697e-09	1.13721e-07
ENSG00000279283.1;AC131009.4	95.5995	-2.14413	0.368709	-5.81525	6.05436e-09	1.14353e-07
ENSG00000271581.1;AL671883.2	15.3384	2.6162	0.449962	5.81426	6.09022e-09	1.14956e-07
ENSG00000127743.5;IL17B	28.435	3.84024	0.660731	5.8121	6.16945e-09	1.16312e-07
ENSG00000139354.10;GAS2L3	35.6618	1.64784	0.283519	5.81208	6.17004e-09	1.16312e-07
ENSG00000188921.13;HACD4	82.8516	2.18101	0.375353	5.81055	6.22683e-09	1.17306e-07
ENSG00000138411.12;HECW2	112.646	1.9886	0.342379	5.80819	6.31524e-09	1.18818e-07
ENSG00000156299.13;TIAM1	88.1226	2.0798	0.358076	5.80827	6.31222e-09	1.18818e-07
ENSG00000163399.15;ATP1A1	2668.99	1.08555	0.18693	5.80726	6.35051e-09	1.19404e-07
ENSG00000166501.13;PRKCB	128.583	2.37247	0.408544	5.80712	6.35559e-09	1.19423e-07
ENSG00000163655.15;GMPS	629.606	-0.51325	0.0883952	-5.80631	6.38665e-09	1.19929e-07
ENSG00000187601.4;MAGEH1	278.424	0.826113	0.142284	5.80607	6.3955e-09	1.20018e-07
ENSG00000044524.10;EPHA3	148.243	2.18203	0.375831	5.80589	6.4026e-09	1.20074e-07
ENSG00000176076.7;KCNE5	121.431	3.7741	0.650063	5.80575	6.40804e-09	1.20098e-07
ENSG00000130822.15;PNCK	51.3325	-1.98947	0.342691	-5.80543	6.42009e-09	1.20247e-07
ENSG00000182916.7;TCEAL7	184.106	2.10253	0.362243	5.8042	6.46749e-09	1.21056e-07
ENSG00000070193.4;FGF10	25.1424	3.20354	0.552028	5.80323	6.50514e-09	1.21605e-07
ENSG00000107738.19;VSIR	908.057	1.49519	0.257648	5.80323	6.50496e-09	1.21605e-07
ENSG00000232422.1;KNOP1P4	13.6854	-2.88334	0.49687	-5.80301	6.51367e-09	1.21686e-07
ENSG00000236824.2;BCYRN1	537.609	2.35721	0.406241	5.8025	6.53346e-09	1.21977e-07
ENSG00000273437.1;AC108673.3	56.7223	-1.76784	0.304944	-5.79725	6.74102e-09	1.25772e-07
ENSG00000128604.19;IRF5	87.5738	1.95011	0.336451	5.79613	6.78622e-09	1.26504e-07
ENSG00000150594.6;ADRA2A	393.648	3.82446	0.659837	5.79606	6.78894e-09	1.26504e-07
ENSG00000182944.17;EWSR1	4346.18	-0.674682	0.116412	-5.79566	6.80535e-09	1.26728e-07
ENSG00000167658.15;EEF2	70331.9	-0.971016	0.167572	-5.79461	6.848e-09	1.27441e-07
ENSG00000197978.9;GOLGA6L9	114.733	-1.69826	0.293096	-5.79421	6.86451e-09	1.27667e-07
ENSG00000169313.9;P2RY12	19.7329	3.0234	0.521806	5.7941	6.86894e-09	1.27668e-07
ENSG00000136718.9;IMP4	1332.64	-0.864618	0.149237	-5.7936	6.88919e-09	1.27962e-07
ENSG00000153064.11;BANK1	41.7792	3.29676	0.569296	5.79094	6.99942e-09	1.29927e-07
ENSG00000147454.13;SLC25A37	1790.51	-0.882927	0.152571	-5.787	7.1655e-09	1.32925e-07
ENSG00000168461.12;RAB31	576.129	1.88088	0.325036	5.78667	7.17969e-09	1.33103e-07
ENSG00000177409.11;SAMD9L	476.265	1.52719	0.263995	5.78492	7.25449e-09	1.34404e-07
ENSG00000166634.6;SERPINB12	9.44099	4.8376	0.836312	5.78444	7.27534e-09	1.34705e-07
ENSG00000157106.16;SMG1	4238.26	-1.38074	0.238765	-5.78285	7.34437e-09	1.35897e-07
ENSG00000174715.7;PPIAP72	8.60813	-1.63746	0.283193	-5.78213	7.37592e-09	1.36394e-07
ENSG00000115761.15;NOL10	495.822	-0.80581	0.139376	-5.78158	7.40039e-09	1.36759e-07
ENSG00000172824.15;CES4A	325.249	-2.06013	0.356383	-5.78066	7.44064e-09	1.37416e-07
ENSG00000197857.13;ZNF44	306.276	-0.593631	0.102718	-5.77922	7.50471e-09	1.38511e-07
ENSG00000229619.3;MBNL1-AS1	3632.66	-1.71246	0.296349	-5.77853	7.5354e-09	1.38989e-07
ENSG00000117859.18;OSBPL9	2078.58	-1.08922	0.188519	-5.77778	7.56931e-09	1.39526e-07
ENSG00000101213.6;PTK6	10.3697	2.72506	0.471699	5.77711	7.59934e-09	1.39991e-07
ENSG00000083896.12;YTHDC1	1444.02	-0.562975	0.0974633	-5.77627	7.63726e-09	1.40601e-07
ENSG00000141101.12;NOB1	721.577	-0.891183	0.154308	-5.77536	7.67873e-09	1.41275e-07
ENSG00000165733.7;BMS1	1241.24	-0.931905	0.161368	-5.77503	7.69386e-09	1.41464e-07
ENSG00000100564.8;PIGH	390.014	-0.797586	0.138152	-5.77326	7.7751e-09	1.42868e-07
ENSG00000170262.12;MRAP	81.6108	5.20778	0.902186	5.7724	7.81514e-09	1.43513e-07
ENSG00000254470.2;AP5B1	390.719	-0.912338	0.158081	-5.77133	7.8646e-09	1.4433e-07
ENSG00000122778.9;KIAA1549	94.5139	1.62308	0.28132	5.76951	7.95007e-09	1.45806e-07
ENSG00000135736.5;CCDC102A	91.8011	1.37012	0.2375	5.76891	7.9785e-09	1.46236e-07
ENSG00000104783.12;KCNN4	39.2451	2.03073	0.352029	5.76865	7.99088e-09	1.4637e-07
ENSG00000163923.9;RPL39L	30.1823	2.10517	0.36499	5.76775	8.03348e-09	1.47058e-07
ENSG00000164220.6;F2RL2	7.11913	4.89539	0.848776	5.76758	8.04175e-09	1.47117e-07
ENSG00000230630.5;DNM3OS	142.811	1.58342	0.27462	5.76588	8.12347e-09	1.48519e-07
ENSG00000134287.9;ARF3	774.919	1.47666	0.256132	5.76523	8.15452e-09	1.48993e-07
ENSG00000260563.3;AC132872.1	157.4	-1.35515	0.235098	-5.7642	8.20475e-09	1.49817e-07
ENSG00000106246.17;PTCD1	203.613	-1.20364	0.20891	-5.76154	8.33523e-09	1.52104e-07
ENSG00000064012.21;CASP8	160.684	1.60008	0.277901	5.75775	8.5242e-09	1.55455e-07
ENSG00000109680.10;TBC1D19	98.15	1.07345	0.186463	5.75688	8.56831e-09	1.56063e-07
ENSG00000164124.10;TMEM144	89.2102	1.41829	0.246361	5.75696	8.56403e-09	1.56063e-07
ENSG00000197361.7;FBXL22	139.507	1.86941	0.324784	5.75586	8.62039e-09	1.56914e-07
ENSG00000172936.13;MYD88	268.27	1.57446	0.273586	5.75489	8.66973e-09	1.57713e-07
ENSG00000170631.14;ZNF16	221.087	-0.912965	0.158711	-5.75236	8.80075e-09	1.59997e-07
ENSG00000144152.12;FBLN7	82.6829	1.87336	0.325699	5.7518	8.82967e-09	1.60422e-07
ENSG00000237807.3;AC022034.1	53.0395	1.74421	0.303356	5.7497	8.94e-09	1.62325e-07
ENSG00000124159.15;MATN4	8.94216	4.44786	0.773763	5.74834	9.01231e-09	1.63536e-07
ENSG00000089154.10;GCN1	3443.43	-0.914155	0.159058	-5.74731	9.06721e-09	1.6443e-07
ENSG00000264083.1;AC005899.1	24.4548	-1.55469	0.270531	-5.74679	9.09555e-09	1.64841e-07
ENSG00000178033.5;CALHM5	175.287	1.42843	0.248641	5.74496	9.19442e-09	1.66521e-07
ENSG00000168062.9;BATF2	375.61	2.50587	0.436194	5.74486	9.19968e-09	1.66521e-07
ENSG00000121390.18;PSPC1	784.362	-0.745174	0.129714	-5.74473	9.20679e-09	1.66546e-07
ENSG00000159261.10;CLDN14	15.0589	5.98364	1.04175	5.74385	9.25475e-09	1.6731e-07
ENSG00000146192.14;FGD2	151.601	2.27584	0.396259	5.74332	9.28353e-09	1.67726e-07
ENSG00000176248.8;ANAPC2	1053.96	-0.661894	0.115249	-5.74316	9.29273e-09	1.67788e-07
ENSG00000149532.15;CPSF7	2315.77	-0.848663	0.14778	-5.74274	9.31566e-09	1.68098e-07
ENSG00000267801.1;AC087289.6	70.356	2.53063	0.440686	5.74248	9.32995e-09	1.68251e-07
ENSG00000269903.1;AC025165.4	13.0576	-1.58961	0.276862	-5.74153	9.38232e-09	1.69091e-07
ENSG00000163823.3;CCR1	103.381	2.69973	0.470235	5.74124	9.39879e-09	1.69283e-07
ENSG00000211649.3;IGLV7-46	38.1353	6.77666	1.18042	5.74089	9.41807e-09	1.69525e-07
ENSG00000074527.11;NTN4	464.886	1.53033	0.266609	5.73996	9.46973e-09	1.7035e-07
ENSG00000142227.10;EMP3	633.565	1.91988	0.334579	5.7382	9.569e-09	1.72029e-07
ENSG00000185344.13;ATP6V0A2	462.668	-0.517255	0.0901516	-5.73761	9.60201e-09	1.72516e-07
ENSG00000273344.1;PAXIP1-AS1	277.34	-0.679066	0.118363	-5.73713	9.62967e-09	1.72906e-07
ENSG00000260565.6;ERVK13-1	349.341	-0.856735	0.149352	-5.73633	9.67479e-09	1.73502e-07
ENSG00000205250.8;E2F4	948.387	-0.582832	0.101602	-5.73642	9.67002e-09	1.73502e-07
ENSG00000014123.9;UFL1	1075.4	-0.610331	0.106401	-5.73613	9.68657e-09	1.73607e-07
ENSG00000081870.11;HSPB11	179.756	0.789146	0.137592	5.73543	9.72659e-09	1.74217e-07
ENSG00000198835.3;GJC2	63.1706	2.16185	0.376986	5.73457	9.77617e-09	1.7489e-07
ENSG00000148399.12;DPH7	489.607	-0.708794	0.1236	-5.73459	9.7749e-09	1.7489e-07
ENSG00000247774.6;PCED1B-AS1	63.3723	2.44692	0.426781	5.73342	9.84268e-09	1.75971e-07
ENSG00000104853.15;CLPTM1	2093.35	-0.624786	0.108979	-5.73307	9.86317e-09	1.76229e-07
ENSG00000237813.3;AC002066.1	5.46105	5.14525	0.897609	5.73217	9.91536e-09	1.77053e-07
ENSG00000221869.4;CEBPD	1961.48	-1.7477	0.304956	-5.73098	9.98522e-09	1.78191e-07
ENSG00000127580.16;WDR24	458.659	-0.82539	0.144074	-5.72895	1.01053e-08	1.80067e-07
ENSG00000227688.2;HNRNPA3P2	6.37458	-2.22112	0.387705	-5.72889	1.01089e-08	1.80067e-07
ENSG00000175556.16;LONRF3	125.476	-1.78249	0.31114	-5.72891	1.0108e-08	1.80067e-07
ENSG00000211937.3;IGHV2-5	30.6971	5.04845	0.881476	5.72727	1.02058e-08	1.81682e-07
ENSG00000137265.14;IRF4	48.1936	2.92336	0.510447	5.72706	1.02188e-08	1.81802e-07
ENSG00000143797.11;MBOAT2	152.191	1.6209	0.283053	5.72648	1.02534e-08	1.82306e-07
ENSG00000254901.7;BORCS8	389.957	-0.607575	0.106127	-5.725	1.03433e-08	1.83792e-07
ENSG00000169727.12;GPS1	2972.14	-0.991015	0.173114	-5.72465	1.03647e-08	1.8406e-07
ENSG00000166377.20;ATP9B	577.559	-0.978302	0.170927	-5.72349	1.04356e-08	1.85207e-07
ENSG00000214517.9;PPME1	1119.55	-0.785045	0.137175	-5.72296	1.04682e-08	1.85647e-07
ENSG00000184708.17;EIF4ENIF1	634.659	-0.678852	0.118621	-5.72288	1.04732e-08	1.85647e-07
ENSG00000237172.3;B3GNT9	137.789	1.50258	0.262751	5.71864	1.07378e-08	1.90222e-07
ENSG00000155886.11;SLC24A2	46.239	3.2931	0.575872	5.71845	1.07499e-08	1.9032e-07
ENSG00000135604.9;STX11	93.7468	2.45625	0.42954	5.71834	1.07572e-08	1.90333e-07
ENSG00000279166.1;AC009951.1	16.2359	5.18738	0.907221	5.71788	1.07861e-08	1.90671e-07
ENSG00000137501.17;SYTL2	411.252	1.51282	0.264579	5.71783	1.07893e-08	1.90671e-07
ENSG00000116560.10;SFPQ	4035.86	-0.744592	0.130239	-5.71713	1.08335e-08	1.91335e-07
ENSG00000023287.12;RB1CC1	2049.98	-0.999688	0.174868	-5.71682	1.08536e-08	1.91463e-07
ENSG00000102699.5;PARP4	548.21	1.02777	0.17978	5.71681	1.08539e-08	1.91463e-07
ENSG00000231752.6;EMBP1	7.80506	3.71407	0.649721	5.7164	1.08802e-08	1.91811e-07
ENSG00000143919.14;CAMKMT	147.733	-0.938125	0.164117	-5.71621	1.08925e-08	1.91912e-07
ENSG00000206190.11;ATP10A	102.967	2.36874	0.414489	5.71484	1.09807e-08	1.93347e-07
ENSG00000054282.15;SDCCAG8	493.173	-0.609143	0.106601	-5.71425	1.10189e-08	1.93904e-07
ENSG00000146376.10;ARHGAP18	330.47	1.06612	0.186592	5.71362	1.10601e-08	1.9451e-07
ENSG00000085415.15;SEH1L	637.609	-0.866191	0.151629	-5.71256	1.11289e-08	1.95603e-07
ENSG00000163840.9;DTX3L	793.45	1.09506	0.191698	5.71239	1.11398e-08	1.95676e-07
ENSG00000123610.4;TNFAIP6	63.2042	2.17946	0.381583	5.71162	1.11906e-08	1.96449e-07
ENSG00000113296.14;THBS4	8388.36	2.3517	0.411814	5.71057	1.12597e-08	1.97544e-07
ENSG00000181191.11;PJA1	365.786	1.22298	0.214189	5.70982	1.13098e-08	1.98303e-07
ENSG00000112599.8;GUCA1B	64.7309	-1.20466	0.210996	-5.70938	1.13388e-08	1.98691e-07
ENSG00000109610.5;SOD3	1561.81	2.79229	0.48942	5.70529	1.16143e-08	2.03274e-07
ENSG00000100284.20;TOM1	4217.57	-1.42523	0.249804	-5.70539	1.16075e-08	2.03274e-07
ENSG00000269556.7;TMEM185A	196.119	0.559261	0.0980344	5.70474	1.16519e-08	2.0381e-07
ENSG00000160072.19;ATAD3B	551.078	-0.866977	0.152017	-5.70316	1.17608e-08	2.05592e-07
ENSG00000188599.17;NPIPP1	171.567	-1.38481	0.242955	-5.69987	1.19898e-08	2.09469e-07
ENSG00000159495.7;TGM7	6.60625	-4.67482	0.820306	-5.69888	1.20599e-08	2.10443e-07
ENSG00000124226.10;RNF114	2087.08	-0.893392	0.156766	-5.69888	1.206e-08	2.10443e-07
ENSG00000171522.5;PTGER4	278.611	1.5457	0.27126	5.69821	1.21075e-08	2.11145e-07
ENSG00000198231.12;DDX42	2714.43	-0.701923	0.123201	-5.69738	1.21661e-08	2.1204e-07
ENSG00000174177.12;CTU2	337.91	-0.779082	0.136789	-5.69549	1.23019e-08	2.14278e-07
ENSG00000159231.5;CBR3	160.605	1.65581	0.290759	5.69479	1.23526e-08	2.15033e-07
ENSG00000111537.4;IFNG	17.9637	3.87651	0.680818	5.6939	1.24173e-08	2.1603e-07
ENSG00000198517.9;MAFK	2228.7	-1.10752	0.194535	-5.69319	1.2469e-08	2.16799e-07
ENSG00000129009.12;ISLR	1656.83	1.69006	0.296958	5.69123	1.26127e-08	2.19141e-07
ENSG00000108349.16;CASC3	2198.03	-0.606679	0.1066	-5.69115	1.26187e-08	2.19141e-07
ENSG00000137767.13;SQOR	1103.4	-1.2534	0.220259	-5.69057	1.26613e-08	2.19749e-07
ENSG00000103275.19;UBE2I	1666.51	-0.484593	0.0851606	-5.69035	1.26783e-08	2.19913e-07
ENSG00000183798.4;EMILIN3	39.7051	2.41099	0.423721	5.69005	1.27005e-08	2.20167e-07
ENSG00000277548.1;AC018926.3	10.2433	-1.76064	0.309434	-5.68988	1.27131e-08	2.20254e-07
ENSG00000132361.16;CLUH	4861.36	-1.09196	0.19194	-5.68908	1.27725e-08	2.21151e-07
ENSG00000104312.7;RIPK2	105.484	1.48917	0.26183	5.68753	1.28887e-08	2.23032e-07
ENSG00000110777.11;POU2AF1	42.724	3.68004	0.647165	5.68641	1.29741e-08	2.24375e-07
ENSG00000164129.11;NPY5R	15.5847	4.23533	0.744943	5.68544	1.30476e-08	2.25512e-07
ENSG00000144893.12;MED12L	53.8757	2.65139	0.466689	5.68127	1.337e-08	2.30948e-07
ENSG00000160294.10;MCM3AP	2365.43	-0.593508	0.104491	-5.67999	1.34702e-08	2.32541e-07
ENSG00000161243.8;AC010605.1	122.021	2.53331	0.446018	5.67985	1.34815e-08	2.32599e-07
ENSG00000187098.15;MITF	1665.94	-1.15734	0.203792	-5.67905	1.35444e-08	2.33545e-07
ENSG00000165271.16;NOL6	1059.8	-0.756906	0.133299	-5.67824	1.36091e-08	2.34522e-07
ENSG00000118849.9;RARRES1	59.1942	2.11068	0.371755	5.67761	1.36589e-08	2.3524e-07
ENSG00000166681.13;BEX3	458.977	1.60376	0.282478	5.67747	1.36698e-08	2.35288e-07
ENSG00000166197.16;NOLC1	1602.78	-0.953605	0.16798	-5.6769	1.37154e-08	2.35934e-07
ENSG00000029993.14;HMGB3	812.514	-2.79287	0.492009	-5.67647	1.37506e-08	2.36399e-07
ENSG00000251301.6;LINC02384	19.8265	2.41347	0.425187	5.67624	1.37687e-08	2.36572e-07
ENSG00000250742.2;LINC02381	85.3514	1.62801	0.28689	5.67469	1.38942e-08	2.38587e-07
ENSG00000237153.3;AL162725.2	9.34865	-3.03253	0.534449	-5.67412	1.39402e-08	2.39236e-07
ENSG00000109917.10;ZPR1	707.572	-0.95017	0.167461	-5.67397	1.39525e-08	2.39305e-07
ENSG00000148187.17;MRRF	853.211	-0.804841	0.141888	-5.67238	1.40828e-08	2.41397e-07
ENSG00000251546.1;IGKV1D-39	10.8451	6.21997	1.09681	5.67096	1.42003e-08	2.43269e-07
ENSG00000054118.14;THRAP3	4409.1	-1.0162	0.179203	-5.67066	1.42246e-08	2.43542e-07
ENSG00000130826.17;DKC1	978.618	-0.850474	0.149982	-5.67052	1.42361e-08	2.43595e-07
ENSG00000157578.13;LCA5L	53.9112	-1.24357	0.219319	-5.67016	1.42665e-08	2.43971e-07
ENSG00000115211.15;EIF2B4	1030.71	-0.856689	0.151132	-5.66849	1.44063e-08	2.46073e-07
ENSG00000258311.5;AC009779.3	143.935	1.63566	0.288548	5.66859	1.43981e-08	2.46073e-07
ENSG00000236333.3;TRHDE-AS1	210.979	3.79463	0.669458	5.66821	1.44295e-08	2.46326e-07
ENSG00000273156.1;AC124016.2	79.4248	-1.5576	0.27481	-5.66789	1.44564e-08	2.46641e-07
ENSG00000275265.1;AC127002.1	4.69548	-2.64457	0.466619	-5.66751	1.44888e-08	2.47047e-07
ENSG00000113231.13;PDE8B	53.6533	4.34215	0.766192	5.66718	1.45165e-08	2.47376e-07
ENSG00000032742.17;IFT88	277.595	-1.04574	0.184601	-5.66487	1.47132e-08	2.50581e-07
ENSG00000140297.12;GCNT3	8.20507	4.62434	0.816499	5.66362	1.48209e-08	2.52268e-07
ENSG00000141401.11;IMPA2	2832.26	-1.72931	0.305469	-5.66114	1.5037e-08	2.55796e-07
ENSG00000083720.12;OXCT1	1476.34	1.65616	0.292582	5.66051	1.50925e-08	2.5659e-07
ENSG00000120942.13;UBIAD1	534.262	-0.722264	0.127605	-5.66015	1.51242e-08	2.56978e-07
ENSG00000176986.15;SEC24C	2231.27	-0.613754	0.108438	-5.65997	1.51401e-08	2.57098e-07
ENSG00000056736.9;IL17RB	48.7141	-1.96565	0.347388	-5.65837	1.52816e-08	2.5935e-07
ENSG00000254211.5;LINC01485	20.2316	3.40954	0.60274	5.65674	1.54271e-08	2.61589e-07
ENSG00000172828.12;CES3	1223.66	-2.68028	0.473825	-5.6567	1.54315e-08	2.61589e-07
ENSG00000125354.22;SEPTIN6	324.575	1.45212	0.25672	5.65645	1.5454e-08	2.61818e-07
ENSG00000108443.13;RPS6KB1	965.91	-0.754451	0.133397	-5.6557	1.55213e-08	2.62806e-07
ENSG00000120498.13;TEX11	9.86168	6.71496	1.18752	5.65462	1.56194e-08	2.64313e-07
ENSG00000075826.16;SEC31B	722.768	-1.1392	0.201516	-5.65314	1.57542e-08	2.6644e-07
ENSG00000138646.8;HERC5	119.818	1.24612	0.220437	5.65295	1.57718e-08	2.66581e-07
ENSG00000258376.2;AC004846.1	12.8372	2.29876	0.406717	5.65199	1.58603e-08	2.67922e-07
ENSG00000177025.3;C19orf18	76.115	-1.4525	0.257001	-5.65172	1.58846e-08	2.68177e-07
ENSG00000251615.3;AC104825.1	207.395	-0.949676	0.168049	-5.65117	1.59355e-08	2.6888e-07
ENSG00000067167.7;TRAM1	1646.53	1.04725	0.18533	5.65075	1.59749e-08	2.6939e-07
ENSG00000163106.10;HPGDS	41.3328	2.16847	0.383759	5.65061	1.59883e-08	2.69459e-07
ENSG00000091986.15;CCDC80	4974.53	2.76479	0.48932	5.65027	1.60193e-08	2.69825e-07
ENSG00000154655.15;L3MBTL4	90.6475	1.5572	0.275655	5.6491	1.61293e-08	2.71521e-07
ENSG00000130023.15;ERMARD	455.318	-0.688872	0.121954	-5.64863	1.61734e-08	2.72106e-07
ENSG00000177599.12;ZNF491	58.3682	-1.07993	0.191223	-5.64747	1.62829e-08	2.7379e-07
ENSG00000106565.17;TMEM176B	536.626	2.27888	0.403559	5.64694	1.63325e-08	2.74466e-07
ENSG00000141337.12;ARSG	172.742	-1.2886	0.22826	-5.64535	1.64849e-08	2.76707e-07
ENSG00000234465.10;PINLYP	43.0372	1.69778	0.300736	5.64543	1.64773e-08	2.76707e-07
ENSG00000124228.14;DDX27	759.564	-0.882657	0.156399	-5.64362	1.66515e-08	2.79342e-07
ENSG00000064309.14;CDON	201.16	1.7264	0.30592	5.6433	1.66824e-08	2.79699e-07
ENSG00000153187.19;HNRNPU	7969.84	-0.659663	0.116922	-5.64193	1.68156e-08	2.8177e-07
ENSG00000136891.13;TEX10	434.921	-0.839058	0.148721	-5.64183	1.68255e-08	2.81774e-07
ENSG00000171155.7;C1GALT1C1	241.627	0.760019	0.134723	5.64135	1.68721e-08	2.82392e-07
ENSG00000175356.13;SCUBE2	155.029	1.55234	0.275297	5.63878	1.71261e-08	2.86478e-07
ENSG00000259916.1;AL845331.2	36.1548	4.44345	0.788054	5.63852	1.71522e-08	2.86751e-07
ENSG00000181036.13;FCRL6	46.0834	2.6655	0.472815	5.63752	1.72519e-08	2.88251e-07
ENSG00000120907.17;ADRA1A	20.886	3.96459	0.703313	5.63702	1.73017e-08	2.88803e-07
ENSG00000285410.1;GABPB1-IT1	725.781	-0.831935	0.147585	-5.63699	1.73047e-08	2.88803e-07
ENSG00000278030.1;TRBV7-9	6.76215	5.53369	0.98177	5.63644	1.73603e-08	2.89564e-07
ENSG00000135925.8;WNT10A	14.0253	3.66191	0.649857	5.63494	1.7512e-08	2.91926e-07
ENSG00000100056.11;ESS2	368.019	-0.596426	0.105855	-5.63435	1.75718e-08	2.92756e-07
ENSG00000103197.17;TSC2	2499.35	-0.7126	0.126538	-5.6315	1.78649e-08	2.9747e-07
ENSG00000155438.11;NIFK	605.337	-0.904622	0.160695	-5.62944	1.80799e-08	3.00877e-07
ENSG00000244480.1;AC005154.2	35.744	-1.06558	0.189295	-5.62922	1.81028e-08	3.01086e-07
ENSG00000128011.4;LRFN1	14.5515	2.17545	0.386578	5.62746	1.82885e-08	3.04001e-07
ENSG00000213719.8;CLIC1	1473.22	1.6327	0.290168	5.62676	1.8363e-08	3.05065e-07
ENSG00000152818.18;UTRN	1661.6	1.53307	0.272522	5.6255	1.8497e-08	3.07115e-07
ENSG00000146731.10;CCT6A	3422.1	-0.836656	0.148731	-5.6253	1.8519e-08	3.07305e-07
ENSG00000092445.11;TYRO3	292.571	2.90279	0.516084	5.62464	1.85894e-08	3.08299e-07
ENSG00000173706.13;HEG1	1183.97	1.13081	0.201074	5.62387	1.86731e-08	3.09509e-07
ENSG00000188191.14;PRKAR1B	282.28	1.13189	0.201325	5.62221	1.88534e-08	3.12321e-07
ENSG00000246763.6;RGMB-AS1	36.6084	-2.39118	0.425408	-5.62091	1.89956e-08	3.14497e-07
ENSG00000169967.16;MAP3K2	1204.7	-0.756253	0.134561	-5.62015	1.90794e-08	3.15705e-07
ENSG00000010932.16;FMO1	21.4516	3.72025	0.6621	5.61886	1.92224e-08	3.17876e-07
ENSG00000136935.13;GOLGA1	652.659	-0.590593	0.105111	-5.61877	1.92324e-08	3.17876e-07
ENSG00000233117.2;LINC00702	423.516	2.49323	0.443785	5.61811	1.93055e-08	3.18867e-07
ENSG00000105516.10;DBP	729.041	1.42548	0.253732	5.61803	1.93143e-08	3.18867e-07
ENSG00000178301.3;AQP11	23.3567	1.65337	0.29431	5.61778	1.93431e-08	3.19096e-07
ENSG00000102181.20;CD99L2	4364.14	-0.975664	0.173676	-5.61771	1.93501e-08	3.19096e-07
ENSG00000152213.3;ARL11	13.0373	2.40611	0.428334	5.61737	1.93891e-08	3.19558e-07
ENSG00000138642.14;HERC6	190.303	1.24774	0.222214	5.61505	1.96506e-08	3.23684e-07
ENSG00000135519.7;KCNH3	11.7131	2.18802	0.3897	5.61463	1.96985e-08	3.2429e-07
ENSG00000284753.1;EEF1AKMT4	54.0539	-1.7781	0.316799	-5.6127	1.99193e-08	3.2774e-07
ENSG00000100453.12;GZMB	86.5444	2.63013	0.468641	5.61226	1.99697e-08	3.28384e-07
ENSG00000168397.16;ATG4B	1132.42	-0.641689	0.114344	-5.61192	2.00097e-08	3.28856e-07
ENSG00000132205.10;EMILIN2	217.694	2.09319	0.373029	5.61133	2.00779e-08	3.29789e-07
ENSG00000140798.16;ABCC12	81.4606	4.05474	0.722692	5.6106	2.01624e-08	3.30992e-07
ENSG00000272686.1;AC006333.2	172.947	-0.756737	0.134901	-5.60958	2.02819e-08	3.32765e-07
ENSG00000104218.14;CSPP1	773.581	-1.56702	0.279367	-5.6092	2.03269e-08	3.33315e-07
ENSG00000176049.15;JAKMIP2	10.9142	3.42274	0.61025	5.60874	2.03807e-08	3.34009e-07
ENSG00000196730.12;DAPK1	281.668	1.52195	0.271486	5.606	2.07057e-08	3.39145e-07
ENSG00000102218.5;RP2	113.524	1.36376	0.243339	5.60435	2.09037e-08	3.42195e-07
ENSG00000185585.19;OLFML2A	716.064	1.7222	0.307352	5.60333	2.10274e-08	3.43846e-07
ENSG00000095059.15;DHPS	137.806	-1.13536	0.202623	-5.60332	2.10282e-08	3.43846e-07
ENSG00000174740.7;PABPC5	21.808	1.83345	0.327219	5.60314	2.10509e-08	3.44024e-07
ENSG00000233093.5;LINC00892	16.9506	3.87672	0.692145	5.60103	2.13087e-08	3.48043e-07
ENSG00000057704.12;TMCC3	1205.97	-1.65908	0.296225	-5.60074	2.13437e-08	3.48419e-07
ENSG00000070761.7;CFAP20	298.323	0.625697	0.111738	5.59968	2.14751e-08	3.50187e-07
ENSG00000186532.11;SMYD4	575.941	-0.839107	0.149849	-5.59967	2.14761e-08	3.50187e-07
ENSG00000129596.4;CDO1	362.153	2.61607	0.467243	5.59895	2.15653e-08	3.51444e-07
ENSG00000198146.4;ZNF770	1312.2	-0.82485	0.147325	-5.59885	2.15782e-08	3.51457e-07
ENSG00000162490.6;DRAXIN	6.93031	2.53713	0.453349	5.59642	2.18825e-08	3.56214e-07
ENSG00000138802.11;SEC24B	975.775	-0.701824	0.12543	-5.59535	2.20179e-08	3.58218e-07
ENSG00000162840.4;MT2P1	5.37076	-4.07692	0.728875	-5.59344	2.22609e-08	3.6197e-07
ENSG00000002834.17;LASP1	1815.39	1.63377	0.2922	5.59127	2.25414e-08	3.66325e-07
ENSG00000196684.12;HSH2D	40.4682	2.41155	0.431372	5.59041	2.26536e-08	3.67944e-07
ENSG00000148308.17;GTF3C5	1155.29	-0.752572	0.134637	-5.58963	2.27556e-08	3.69189e-07
ENSG00000173933.20;RBM4	415.052	-0.628989	0.112528	-5.58963	2.2755e-08	3.69189e-07
ENSG00000169490.16;TM2D2	509.94	0.420169	0.0751986	5.58745	2.30427e-08	3.73638e-07
ENSG00000087258.14;GNAO1	131.002	1.72556	0.308878	5.58655	2.31619e-08	3.75363e-07
ENSG00000135018.13;UBQLN1	3336.42	-1.00249	0.179453	-5.58636	2.31882e-08	3.75579e-07
ENSG00000204262.12;COL5A2	1337.35	1.91406	0.342651	5.58602	2.3233e-08	3.76095e-07
ENSG00000152464.14;RPP38	185.748	-0.842827	0.150902	-5.58525	2.3336e-08	3.77553e-07
ENSG00000095015.5;MAP3K1	240.017	1.21797	0.218074	5.58515	2.335e-08	3.7757e-07
ENSG00000185610.6;DBX2	11.9129	2.36258	0.423097	5.58402	2.35026e-08	3.79826e-07
ENSG00000137497.17;NUMA1	6048.65	-0.809753	0.145019	-5.58376	2.35377e-08	3.80183e-07
ENSG00000064199.6;SPA17	25.8251	1.59151	0.285071	5.58286	2.36599e-08	3.81944e-07
ENSG00000233554.5;B4GALT1-AS1	29.5889	1.9934	0.357256	5.57977	2.40843e-08	3.8858e-07
ENSG00000189091.12;SF3B3	2117.68	-0.799234	0.143245	-5.57949	2.4123e-08	3.88989e-07
ENSG00000149100.12;EIF3M	2487.3	-0.750694	0.134602	-5.57715	2.44492e-08	3.9403e-07
ENSG00000139618.14;BRCA2	16.848	2.2592	0.405089	5.57703	2.44657e-08	3.94078e-07
ENSG00000132128.16;LRRC41	1464.59	-0.60021	0.107632	-5.57651	2.45399e-08	3.95054e-07
ENSG00000269939.1;PCF11-AS1	31.3959	-1.43992	0.25826	-5.57547	2.46856e-08	3.9718e-07
ENSG00000100600.14;LGMN	1975.87	1.06282	0.190658	5.57448	2.48274e-08	3.99241e-07
ENSG00000065534.18;MYLK	986.506	2.32317	0.416784	5.57404	2.48892e-08	4.00013e-07
ENSG00000138801.8;PAPSS1	369.598	1.42116	0.255025	5.57265	2.50894e-08	4.02787e-07
ENSG00000167986.13;DDB1	7667.52	-1.00102	0.179631	-5.57266	2.50877e-08	4.02787e-07
ENSG00000166788.9;SAAL1	139.05	-0.560259	0.100574	-5.57064	2.53806e-08	4.07238e-07
ENSG00000163599.15;CTLA4	17.0237	3.25464	0.584367	5.56952	2.55448e-08	4.08984e-07
ENSG00000175697.10;GPR156	16.2396	2.49945	0.448774	5.56951	2.55457e-08	4.08984e-07
ENSG00000075413.17;MARK3	1977.72	-0.609703	0.109469	-5.56963	2.55288e-08	4.08984e-07
ENSG00000185985.9;SLITRK2	13.5256	3.92356	0.704439	5.56977	2.55083e-08	4.08984e-07
ENSG00000104972.15;LILRB1	78.3762	2.49516	0.448176	5.56736	2.58629e-08	4.13835e-07
ENSG00000115085.13;ZAP70	187.397	1.77923	0.319613	5.56683	2.59417e-08	4.14868e-07
ENSG00000138092.10;CENPO	106.553	0.786704	0.141359	5.56529	2.61716e-08	4.18314e-07
ENSG00000173039.18;RELA	1451.32	-0.644126	0.115744	-5.56512	2.61975e-08	4.18499e-07
ENSG00000100422.13;CERK	1032.54	-0.837313	0.150505	-5.56335	2.64652e-08	4.22543e-07
ENSG00000114473.13;IQCG	104.256	1.18415	0.212937	5.56105	2.68158e-08	4.27905e-07
ENSG00000050344.8;NFE2L3	80.9885	1.78409	0.320966	5.55849	2.72111e-08	4.33976e-07
ENSG00000150051.13;MKX	21.2734	3.81299	0.686165	5.55695	2.74528e-08	4.37415e-07
ENSG00000211648.2;IGLV1-47	73.9443	5.20389	0.936468	5.55693	2.74568e-08	4.37415e-07
ENSG00000146352.12;CLVS2	7.63019	-3.35045	0.603096	-5.55542	2.76944e-08	4.4096e-07
ENSG00000127452.8;FBXL12	428.732	-0.445981	0.0802831	-5.5551	2.77449e-08	4.41521e-07
ENSG00000130635.15;COL5A1	1361.02	1.95233	0.351607	5.55259	2.81474e-08	4.47682e-07
ENSG00000111110.11;PPM1H	120.544	1.49764	0.269762	5.5517	2.82911e-08	4.49721e-07
ENSG00000166035.10;LIPC	6.83315	2.63462	0.47463	5.5509	2.84207e-08	4.51535e-07
ENSG00000197142.10;ACSL5	261.81	1.56208	0.281497	5.54919	2.86996e-08	4.55717e-07
ENSG00000185238.12;PRMT3	290.147	-0.886936	0.159856	-5.54833	2.88414e-08	4.57221e-07
ENSG00000261474.1;AC026471.4	54.8329	-1.52655	0.275133	-5.5484	2.88288e-08	4.57221e-07
ENSG00000213793.5;ZNF888	34.7298	1.46028	0.263187	5.54845	2.88214e-08	4.57221e-07
ENSG00000006756.15;ARSD	244.551	1.57251	0.283496	5.54685	2.90869e-08	4.60862e-07
ENSG00000163697.16;APBB2	1133.41	1.33676	0.241012	5.54646	2.91512e-08	4.61379e-07
ENSG00000112977.15;DAP	571.513	1.47696	0.266288	5.54647	2.91487e-08	4.61379e-07
ENSG00000143614.9;GATAD2B	1186.09	-0.581525	0.104849	-5.5463	2.91783e-08	4.61556e-07
ENSG00000120738.7;EGR1	8085.91	-2.92796	0.527953	-5.54587	2.92498e-08	4.62437e-07
ENSG00000089234.15;BRAP	596.406	-0.744742	0.134304	-5.54519	2.93627e-08	4.63969e-07
ENSG00000257122.5;RRN3P3	283.863	-1.03211	0.18618	-5.54362	2.96279e-08	4.67906e-07
ENSG00000198142.4;SOWAHC	126.453	1.42888	0.257768	5.5433	2.9682e-08	4.68388e-07
ENSG00000205488.8;CALML3-AS1	4.89246	4.22614	0.762395	5.54325	2.96906e-08	4.68388e-07
ENSG00000242371.1;IGKV1-39	17.4126	5.25611	0.948404	5.54206	2.98938e-08	4.71337e-07
ENSG00000126214.21;KLC1	1701.39	-0.503647	0.09091	-5.54006	3.0237e-08	4.76491e-07
ENSG00000100490.9;CDKL1	41.2053	1.56124	0.281818	5.53989	3.02658e-08	4.76687e-07
ENSG00000146005.3;PSD2	39.4472	-2.61938	0.472907	-5.5389	3.04377e-08	4.78787e-07
ENSG00000228839.5;PIK3IP1-AS1	14.4958	-1.8369	0.33163	-5.53901	3.04179e-08	4.78787e-07
ENSG00000273137.1;AL022328.2	44.363	-1.48926	0.268876	-5.53884	3.04485e-08	4.78787e-07
ENSG00000198626.15;RYR2	77.7444	3.48583	0.629412	5.53823	3.05548e-08	4.80198e-07
ENSG00000185565.11;LSAMP	13.2922	2.69941	0.487433	5.53803	3.05901e-08	4.80462e-07
ENSG00000182218.9;HHIPL1	50.8319	1.45392	0.262538	5.53794	3.06046e-08	4.80462e-07
ENSG00000211945.2;IGHV1-18	70.0638	5.48747	0.990905	5.53783	3.06237e-08	4.80502e-07
ENSG00000278962.1;AC092645.1	20.3874	2.00362	0.362121	5.533	3.14794e-08	4.93663e-07
ENSG00000144711.15;IQSEC1	1592.82	0.78524	0.141943	5.53208	3.16462e-08	4.96012e-07
ENSG00000179921.14;GPBAR1	56.2639	3.0339	0.548463	5.53164	3.17242e-08	4.96966e-07
ENSG00000123104.11;ITPR2	332.423	1.44864	0.261912	5.53103	3.18348e-08	4.98431e-07
ENSG00000238042.5;LINC02257	14.6154	3.55731	0.643221	5.53047	3.19371e-08	4.99765e-07
ENSG00000116525.13;TRIM62	172.353	-1.90972	0.345407	-5.52889	3.2226e-08	5.04014e-07
ENSG00000137817.16;PARP6	1227.2	-0.663603	0.120039	-5.52822	3.2349e-08	5.05666e-07
ENSG00000282939.1;TRBV7-2	7.03145	4.94004	0.893675	5.52779	3.24293e-08	5.0665e-07
ENSG00000163637.12;PRICKLE2	324.149	1.82253	0.329727	5.52737	3.25062e-08	5.07578e-07
ENSG00000146067.15;FAM193B	1300.88	-0.9571	0.173175	-5.52678	3.26171e-08	5.09036e-07
ENSG00000143061.17;IGSF3	100.096	1.475	0.2669	5.5264	3.26861e-08	5.0984e-07
ENSG00000272070.1;AC005618.1	49.2475	-1.58148	0.286202	-5.52575	3.28083e-08	5.11472e-07
ENSG00000111641.11;NOP2	34.9854	-1.22108	0.221066	-5.5236	3.32115e-08	5.1748e-07
ENSG00000273373.1;AL355488.1	170.184	-1.20358	0.217911	-5.52326	3.32765e-08	5.17939e-07
ENSG00000107201.9;DDX58	428.657	1.1051	0.200079	5.52332	3.32662e-08	5.17939e-07
ENSG00000105855.9;ITGB8	58.8076	2.27108	0.41125	5.52238	3.34443e-08	5.20273e-07
ENSG00000127419.16;TMEM175	572.795	-0.663443	0.120144	-5.52206	3.35045e-08	5.20931e-07
ENSG00000083123.14;BCKDHB	317.323	1.05843	0.191715	5.52086	3.3734e-08	5.24219e-07
ENSG00000127325.18;BEST3	2741.75	-1.72983	0.313353	-5.52038	3.38258e-08	5.25365e-07
ENSG00000225746.11;MEG8	216.629	2.86929	0.5199	5.51893	3.41071e-08	5.29451e-07
ENSG00000182179.12;UBA7	793.97	1.26826	0.229881	5.51704	3.4476e-08	5.34892e-07
ENSG00000132141.13;CCT6B	135.73	-1.12591	0.204114	-5.51608	3.46642e-08	5.37526e-07
ENSG00000273017.1;AP000240.1	39.5102	-1.97416	0.358028	-5.51399	3.50791e-08	5.43381e-07
ENSG00000100379.17;KCTD17	100.889	1.57589	0.285798	5.51401	3.50756e-08	5.43381e-07
ENSG00000100362.12;PVALB	210.358	4.35763	0.790434	5.51297	3.52836e-08	5.46258e-07
ENSG00000134242.15;PTPN22	52.0051	2.3105	0.419136	5.51254	3.53684e-08	5.4728e-07
ENSG00000125733.17;TRIP10	6128.99	-1.26196	0.228952	-5.51188	3.55018e-08	5.49051e-07
ENSG00000101082.13;SLA2	41.1666	2.20366	0.39988	5.5108	3.57199e-08	5.52132e-07
ENSG00000185905.3;C16orf54	44.9341	2.91981	0.529901	5.51011	3.58616e-08	5.54028e-07
ENSG00000197989.14;SNHG12	222.529	-1.33903	0.243033	-5.50968	3.59494e-08	5.55089e-07
ENSG00000105963.14;ADAP1	64.4354	2.61621	0.474854	5.50952	3.5982e-08	5.55298e-07
ENSG00000260708.1;AL118516.1	202.222	-0.94685	0.171889	-5.50849	3.61924e-08	5.5825e-07
ENSG00000136040.8;PLXNC1	245.767	1.62197	0.294459	5.50831	3.62293e-08	5.58522e-07
ENSG00000127616.18;SMARCA4	2100.62	-1.01384	0.184074	-5.50779	3.63374e-08	5.59892e-07
ENSG00000179277.9;MEIS3P1	26.1401	2.07446	0.376659	5.50754	3.63887e-08	5.60386e-07
ENSG00000128791.11;TWSG1	430.239	1.17104	0.212653	5.50681	3.65398e-08	5.62415e-07
ENSG00000187815.9;ZFP69	30.719	1.64877	0.299521	5.50469	3.69814e-08	5.68912e-07
ENSG00000164188.8;RANBP3L	17.7277	3.2245	0.585819	5.50426	3.7072e-08	5.69946e-07
ENSG00000166086.12;JAM3	554.488	1.27512	0.231666	5.50412	3.71007e-08	5.69946e-07
ENSG00000069667.15;RORA	1623.51	-1.24586	0.226351	-5.50409	3.71074e-08	5.69946e-07
ENSG00000117395.12;EBNA1BP2	648.893	-0.895957	0.162783	-5.50399	3.71293e-08	5.69982e-07
ENSG00000231721.7;LINC-PINT	444.576	-1.72551	0.313528	-5.50353	3.72254e-08	5.71156e-07
ENSG00000235859.5;AC006978.1	272.35	-1.32269	0.240363	-5.50288	3.73631e-08	5.72967e-07
ENSG00000243449.6;C4orf48	63.7252	2.37719	0.432065	5.50194	3.75637e-08	5.75739e-07
ENSG00000108700.4;CCL8	45.3929	2.72629	0.495602	5.50097	3.77703e-08	5.78601e-07
ENSG00000092841.18;MYL6	6694.52	1.42176	0.258484	5.5004	3.78927e-08	5.80171e-07
ENSG00000105298.13;CACTIN	620.372	-0.62468	0.113577	-5.50004	3.79712e-08	5.81067e-07
ENSG00000260542.1;AL499627.1	349.19	3.30968	0.601831	5.49936	3.81182e-08	5.8301e-07
ENSG00000115165.9;CYTIP	71.7925	2.25876	0.410748	5.49913	3.81662e-08	5.83438e-07
ENSG00000160862.12;AZGP1	94.2098	4.08078	0.742109	5.4989	3.82178e-08	5.83805e-07
ENSG00000120699.12;EXOSC8	559.828	-0.680766	0.123802	-5.49884	3.82303e-08	5.83805e-07
ENSG00000112175.7;BMP5	223.19	1.49577	0.272138	5.49636	3.87709e-08	5.91749e-07
ENSG00000196793.13;ZNF239	66.9805	-1.18809	0.216175	-5.49595	3.88602e-08	5.92801e-07
ENSG00000112787.13;FBRSL1	1784.82	-0.821271	0.149443	-5.49555	3.89486e-08	5.93839e-07
ENSG00000170017.12;ALCAM	120.899	1.70969	0.311197	5.49393	3.93093e-08	5.99024e-07
ENSG00000133704.9;IPO8	919.561	-0.657211	0.119662	-5.49222	3.96911e-08	6.04526e-07
ENSG00000165533.18;TTC8	103.332	1.21632	0.221501	5.49126	3.99085e-08	6.07519e-07
ENSG00000089157.15;RPLP0	23415	-0.962671	0.175327	-5.49071	4.00315e-08	6.09074e-07
ENSG00000165819.11;METTL3	778.556	-0.789106	0.143764	-5.4889	4.04434e-08	6.15018e-07
ENSG00000280721.1;LINC01943	10.4936	2.97118	0.541337	5.4886	4.05139e-08	6.15769e-07
ENSG00000072840.12;EVC	167.713	1.82863	0.333252	5.48724	4.08257e-08	6.19914e-07
ENSG00000187398.11;LUZP2	9.96181	5.03037	0.916742	5.48723	4.08292e-08	6.19914e-07
ENSG00000132740.8;IGHMBP2	420.157	-0.499804	0.0911098	-5.48573	4.1177e-08	6.24868e-07
ENSG00000175449.13;RFESD	75.4074	-1.20939	0.220486	-5.48514	4.13146e-08	6.26629e-07
ENSG00000119392.14;GLE1	872.481	-0.655209	0.119474	-5.48414	4.15495e-08	6.29537e-07
ENSG00000211972.2;IGHV3-66	4.54709	5.62845	1.0263	5.48421	4.15317e-08	6.29537e-07
ENSG00000186141.8;POLR3C	346.493	-0.623121	0.113638	-5.48337	4.17293e-08	6.31933e-07
ENSG00000179409.10;GEMIN4	408.144	-0.754095	0.137546	-5.48248	4.19395e-08	6.34785e-07
ENSG00000127328.21;RAB3IP	284.016	-1.20737	0.220232	-5.48226	4.1992e-08	6.35249e-07
ENSG00000171984.14;SHLD1	116.856	-1.05235	0.192056	-5.47939	4.26799e-08	6.45089e-07
ENSG00000125675.17;GRIA3	18.8532	2.21742	0.404686	5.47936	4.26868e-08	6.45089e-07
ENSG00000173917.10;HOXB2	163.576	1.43707	0.262285	5.47903	4.2766e-08	6.4595e-07
ENSG00000106511.5;MEOX2	494.904	1.80574	0.329661	5.47757	4.31207e-08	6.5097e-07
ENSG00000113645.14;WWC1	5.51391	5.1637	0.943025	5.47568	4.35833e-08	6.57613e-07
ENSG00000157191.19;NECAP2	426.714	1.19814	0.21882	5.47548	4.36336e-08	6.57883e-07
ENSG00000159228.12;CBR1	1050.97	1.41739	0.258865	5.47542	4.36464e-08	6.57883e-07
ENSG00000108312.14;UBTF	2121.43	-0.633813	0.115796	-5.47355	4.4112e-08	6.64557e-07
ENSG00000057657.16;PRDM1	94.774	1.65375	0.302149	5.47329	4.41765e-08	6.65184e-07
ENSG00000120314.18;WDR55	576.691	-0.500614	0.0914698	-5.473	4.42477e-08	6.65568e-07
ENSG00000277142.1;LINC00235	44.0586	-1.14398	0.209023	-5.47301	4.4245e-08	6.65568e-07
ENSG00000114450.9;GNB4	419.895	1.71476	0.313364	5.4721	4.44731e-08	6.68613e-07
ENSG00000133318.13;RTN3	3322.56	1.28354	0.234571	5.47183	4.45409e-08	6.69286e-07
ENSG00000011295.15;TTC19	841.437	-0.653347	0.119405	-5.4717	4.45727e-08	6.69419e-07
ENSG00000099957.16;P2RX6	1563.09	-1.52057	0.277903	-5.4716	4.45981e-08	6.69454e-07
ENSG00000067066.16;SP100	944.03	0.867548	0.15856	5.47143	4.46413e-08	6.69757e-07
ENSG00000138835.22;RGS3	1155.08	1.68399	0.30783	5.47053	4.48691e-08	6.72828e-07
ENSG00000177519.3;RPRM	11.7482	3.49465	0.639013	5.46883	4.53014e-08	6.78962e-07
ENSG00000162641.18;AKNAD1	25.0123	2.17268	0.397377	5.46755	4.56303e-08	6.83538e-07
ENSG00000069943.9;PIGB	83.5768	1.32258	0.241928	5.46683	4.58157e-08	6.85962e-07
ENSG00000158869.10;FCER1G	244.883	2.1334	0.390352	5.46531	4.62087e-08	6.91492e-07
ENSG00000160194.17;NDUFV3	2645.22	-1.17146	0.214357	-5.465	4.62911e-08	6.92369e-07
ENSG00000184601.10;C14orf180	401.468	3.40051	0.622636	5.46146	4.72222e-08	7.05932e-07
ENSG00000170088.13;TMEM192	747.313	-0.914687	0.16752	-5.46016	4.75705e-08	7.10774e-07
ENSG00000217555.12;CKLF	54.3983	1.52205	0.278877	5.45778	4.8212e-08	7.19989e-07
ENSG00000250067.11;YJEFN3	150.174	-1.28187	0.234891	-5.45731	4.83397e-08	7.21526e-07
ENSG00000264522.5;OTUD7B	1508.09	-0.835076	0.153033	-5.45684	4.84685e-08	7.22855e-07
ENSG00000132612.15;VPS4A	2262.78	-1.19797	0.219538	-5.4568	4.84784e-08	7.22855e-07
ENSG00000130714.15;POMT1	1002.18	-0.812403	0.148892	-5.45634	4.86045e-08	7.24009e-07
ENSG00000165449.11;SLC16A9	161.94	-1.68578	0.308958	-5.45634	4.86055e-08	7.24009e-07
ENSG00000279369.1;AC046185.3	14.654	2.11882	0.388369	5.45569	4.87835e-08	7.26287e-07
ENSG00000072501.17;SMC1A	1314.13	-0.826387	0.151478	-5.4555	4.88354e-08	7.26689e-07
ENSG00000184584.12;TMEM173	747.147	1.55662	0.285417	5.45386	4.92881e-08	7.3305e-07
ENSG00000101938.14;CHRDL1	1223.69	2.9719	0.544929	5.45373	4.93239e-08	7.33208e-07
ENSG00000010671.15;BTK	59.9559	2.46415	0.451891	5.45298	4.95322e-08	7.35928e-07
ENSG00000164054.15;SHISA5	1052.73	1.20622	0.221261	5.45156	4.99299e-08	7.41459e-07
ENSG00000176387.6;HSD11B2	50.7217	2.21615	0.406551	5.45111	5.00576e-08	7.42976e-07
ENSG00000100300.17;TSPO	1416.38	1.27859	0.234633	5.44932	5.05635e-08	7.50103e-07
ENSG00000204220.11;PFDN6	860.726	-1.29274	0.237261	-5.4486	5.07676e-08	7.52747e-07
ENSG00000100226.15;GTPBP1	1175.82	-0.975681	0.179087	-5.44809	5.09124e-08	7.54509e-07
ENSG00000100296.13;THOC5	804.755	-0.776938	0.142633	-5.44712	5.1191e-08	7.58252e-07
ENSG00000107796.13;ACTA2	3835.18	2.37944	0.436875	5.44649	5.13735e-08	7.60569e-07
ENSG00000167528.12;ZNF641	756.766	-1.06886	0.196265	-5.44599	5.15193e-08	7.62339e-07
ENSG00000177272.8;KCNA3	11.224	3.88662	0.713717	5.4456	5.16306e-08	7.63597e-07
ENSG00000173762.7;CD7	50.374	2.14514	0.39402	5.44424	5.20266e-08	7.69064e-07
ENSG00000064666.14;CNN2	507.416	2.02071	0.371292	5.44238	5.25745e-08	7.76769e-07
ENSG00000137841.11;PLCB2	228.718	1.83823	0.337802	5.44174	5.27618e-08	7.79141e-07
ENSG00000111331.12;OAS3	289.663	1.67032	0.306965	5.44139	5.28666e-08	7.80291e-07
ENSG00000109920.12;FNBP4	2065.39	-0.753881	0.138549	-5.44125	5.2908e-08	7.80507e-07
ENSG00000187550.8;SBK2	64.2975	4.69635	0.86314	5.441	5.29813e-08	7.81193e-07
ENSG00000144535.19;DIS3L2	395.557	-0.573356	0.105382	-5.44076	5.30546e-08	7.81877e-07
ENSG00000176438.12;SYNE3	966.021	2.28922	0.42096	5.4381	5.38512e-08	7.93215e-07
ENSG00000160256.12;FAM207A	498.128	-1.10435	0.203089	-5.43775	5.39579e-08	7.94385e-07
ENSG00000158488.15;CD1E	12.7082	4.83794	0.889806	5.43708	5.4162e-08	7.96986e-07
ENSG00000015133.18;CCDC88C	267.417	1.71341	0.315219	5.43561	5.46093e-08	8.03162e-07
ENSG00000124762.13;CDKN1A	5274.3	-1.98337	0.364956	-5.43454	5.49375e-08	8.06798e-07
ENSG00000166173.10;LARP6	549.171	0.993943	0.182888	5.43471	5.48863e-08	8.06798e-07
ENSG00000136448.11;NMT1	2764.01	-0.910657	0.167569	-5.43453	5.49397e-08	8.06798e-07
ENSG00000215386.12;MIR99AHG	302.534	0.833486	0.15339	5.43377	5.51745e-08	8.09839e-07
ENSG00000254510.1;AP001107.5	4.22434	4.67738	0.861077	5.43201	5.57228e-08	8.17473e-07
ENSG00000156976.16;EIF4A2	15607.1	-1.03853	0.191224	-5.43094	5.60579e-08	8.21975e-07
ENSG00000171310.10;CHST11	87.2993	1.76184	0.324418	5.43077	5.61128e-08	8.22366e-07
ENSG00000187555.14;USP7	3020.42	-0.786248	0.144791	-5.43022	5.62832e-08	8.24448e-07
ENSG00000118900.14;UBN1	1563	-0.778445	0.14336	-5.43002	5.63492e-08	8.25e-07
ENSG00000134321.11;RSAD2	339.65	1.60623	0.295878	5.4287	5.67672e-08	8.30702e-07
ENSG00000103353.15;UBFD1	2796.86	-1.0849	0.19988	-5.42775	5.70698e-08	8.3471e-07
ENSG00000141867.17;BRD4	2577.15	-0.939009	0.173022	-5.42712	5.72706e-08	8.37227e-07
ENSG00000157916.19;RER1	2249.19	-0.453124	0.0834985	-5.42673	5.73947e-08	8.38502e-07
ENSG00000107362.13;ABHD17B	357.84	-0.860199	0.158513	-5.42667	5.74154e-08	8.38502e-07
ENSG00000211900.2;IGHJ6	17.471	5.63362	1.03826	5.42602	5.76248e-08	8.41137e-07
ENSG00000180096.11;SEPTIN1	161.424	1.83901	0.338976	5.42519	5.78935e-08	8.44635e-07
ENSG00000008128.22;CDK11A	102.496	-0.928661	0.171209	-5.42415	5.82316e-08	8.49143e-07
ENSG00000092871.16;RFFL	502.548	-0.976727	0.180078	-5.4239	5.83127e-08	8.49899e-07
ENSG00000178226.10;PRSS36	41.3366	1.32897	0.245033	5.42364	5.83977e-08	8.50713e-07
ENSG00000179820.15;MYADM	1531.72	1.63879	0.302163	5.42354	5.843e-08	8.50757e-07
[truncated: 56,543 more rows]
