# Supplementary material for: Multi-omics analysis in inclusion body myositis identifies mir-16 responsible for HLA overexpression
Source: Orphanet J Rare Dis. 2025 Jan 15;20:27. doi: 10.1186/s13023-024-03526-x (PMC11737257; doi:10.1186/s13023-024-03526-x)
Supplement: Supplementary file 2 — Additional file 2: Differential miRNA expression. Table with results of miRNA expression analysis. [file 13023_2024_3526_MOESM2_ESM.xlsx]

## Sheet: description
Column name	Column description
	MiRBase accession of the miRNA
baseMean	Mean normalized count value divided by factor size
log2FoldChange	Log2 of the estimated fold change
lfcSE	The standard error of the estimated fold change
stat	The test statistic used in the statistical test
pvalue	P-value of the statistical test for differential gene expression
padj	Adjusted P-value of the statistical test for differential gene expression

## Sheet: res_TMD_AMP_mirna_updated
	baseMean	log2FoldChange	lfcSE	stat	pvalue	padj
MI0001446	566.727	-3.98212	0.566192	-7.03316	2.01911e-12	3.06702e-09
MI0003188	224.905	-4.28152	0.650546	-6.58142	4.65968e-11	1.89383e-08
MIMAT0002874	221.181	-4.294	0.653445	-6.57132	4.98705e-11	1.89383e-08
MIMAT0004749	517.16	-3.91557	0.589468	-6.64255	3.083e-11	1.89383e-08
MI0016854	3.29147	4.234	0.746528	5.67159	1.41479e-08	3.58178e-06
MIMAT0019027	3.06064	4.59729	0.806669	5.6991	1.20442e-08	3.58178e-06
MIMAT0001341	49.3885	-4.73976	0.883237	-5.36635	8.03464e-08	1.74352e-05
MIMAT0000280	112.429	-3.25833	0.68002	-4.79152	1.65526e-06	0.000314293
MI0003187	60.1322	-2.95143	0.62853	-4.69578	2.65596e-06	0.000448268
MI0005531	36.1454	-3.37367	0.725618	-4.64938	3.3294e-06	0.000468812
MIMAT0004909	36.1137	-3.37291	0.726083	-4.64535	3.39495e-06	0.000468812
MI0001652	51.2935	-3.07983	0.688487	-4.47334	7.70079e-06	0.000974792
MIMAT0001545_1	49.7516	-3.03166	0.68582	-4.4205	9.84744e-06	0.00115064
MIMAT0001545	49.6968	-3.03095	0.688534	-4.40204	1.07239e-05	0.00116354
MI0000300	133.962	-2.88377	0.659259	-4.37426	1.21843e-05	0.00123386
MI0020361	3.61371	5.6048	1.28717	4.35434	1.33467e-05	0.0012671
MI0000070	510.451	-2.03281	0.472461	-4.3026	1.68809e-05	0.00131443
MIMAT0000069	509.237	-2.02959	0.473513	-4.28625	1.81718e-05	0.00131443
MIMAT0030019	21.4658	1.94297	0.452224	4.29647	1.7354e-05	0.00131443
MI0025240	21.4658	1.94297	0.452224	4.29647	1.7354e-05	0.00131443
MIMAT0000420	1141.35	-2.18463	0.506638	-4.31201	1.61779e-05	0.00131443
MIMAT0030418	7.30477	2.95296	0.695044	4.2486	2.15108e-05	0.00136146
MI0033418	7.10864	3.50463	0.824524	4.25048	2.13309e-05	0.00136146
MIMAT0000069_1	512.277	-2.02292	0.47407	-4.26713	1.98006e-05	0.00136146
MI0002467	602.297	1.97217	0.470229	4.19405	2.74012e-05	0.0016649
MI0016849	2.00296	4.25819	1.02236	4.16507	3.1125e-05	0.0016728
MIMAT0019022	2.00296	4.25819	1.02236	4.16507	3.1125e-05	0.0016728
MI0025513	10.321	2.22105	0.532615	4.17009	3.04477e-05	0.0016728
MI0000441	1215.32	-1.96286	0.471932	-4.1592	3.19362e-05	0.0016728
MI0003686	32.6351	-3.5326	0.856108	-4.12634	3.68575e-05	0.00186622
MIMAT0004945	1013.69	1.25414	0.304915	4.11307	3.9043e-05	0.0019131
MI0005559	1018.97	1.24474	0.303471	4.10169	4.10137e-05	0.00194687
MIMAT0005940	1.61187	4.65362	1.14768	4.05482	5.01738e-05	0.00230951
MI0006429	2.58967	4.12715	1.02563	4.02402	5.72125e-05	0.00255605
MIMAT0004586	27.4174	-3.32655	0.82879	-4.01375	5.97619e-05	0.00259367
MIMAT0041620	5.63946	3.75434	0.944292	3.97582	7.01368e-05	0.00295938
MIMAT0027543	3.76649	3.35752	0.84645	3.96659	7.29095e-05	0.00299323
MIMAT0002173	405.716	2.14691	0.544937	3.93973	8.15727e-05	0.00326076
MI0006383	301.805	1.8879	0.482615	3.91182	9.1603e-05	0.00356782
MI0016872	3.31396	2.79281	0.7172	3.89405	9.85846e-05	0.00365244
MIMAT0019045	3.31396	2.79281	0.7172	3.89405	9.85846e-05	0.00365244
MIMAT0003389	30.1639	-3.439	0.890435	-3.86216	0.000112391	0.00406479
MIMAT0005900	226.361	1.69085	0.44583	3.79259	0.000149086	0.00526654
MIMAT0027507	12.0116	1.87248	0.50346	3.71922	0.000199842	0.00659912
MI0022648	12.0116	1.87248	0.50346	3.71922	0.000199842	0.00659912
MIMAT0027689	18.5383	2.47486	0.664757	3.72296	0.0001969	0.00659912
MI0000115	755.902	-1.86824	0.504086	-3.70619	0.000210399	0.00679991
MIMAT0004792	20.2748	1.81881	0.49535	3.67176	0.000240884	0.00746739
MIMAT0000691	7.95964	-4.30513	1.17105	-3.6763	0.000236641	0.00746739
MI0022741	19.2302	2.35123	0.646016	3.63957	0.000273089	0.00822372
MIMAT0031074	10.0945	-3.16992	0.871637	-3.63674	0.000276109	0.00822372
MIMAT0004761	196.511	1.52896	0.424509	3.6017	0.00031614	0.00923495
MI0033417	8.32389	3.34455	0.984818	3.39611	0.000683508	0.0192268
MI0003583	26.7564	-1.48922	0.437996	-3.40007	0.00067368	0.0192268
MIMAT0027469	5.8518	2.41692	0.715675	3.37712	0.0007325	0.019928
MI0022629	5.897	2.41692	0.715849	3.3763	0.000734674	0.019928
MIMAT0000104	140.935	-1.21814	0.363156	-3.3543	0.000795666	0.0212038
MI0000114	141.76	-1.21198	0.362659	-3.34192	0.000831998	0.0217897
MI0022666	5.31206	2.85677	0.861567	3.31579	0.000913853	0.0231357
MI0016054	2.74883	3.51056	1.05769	3.31907	0.000903168	0.0231357
MIMAT0041617	5.20106	3.52954	1.08587	3.25044	0.00115228	0.0286936
MI0032314	107.123	1.19432	0.369408	3.23308	0.00122464	0.0298784
MI0016845	2.86476	2.75032	0.85329	3.2232	0.00126766	0.0298784
MIMAT0019018	2.86476	2.75032	0.85329	3.2232	0.00126766	0.0298784
MIMAT0002176	69.2164	1.82959	0.568061	3.22076	0.00127853	0.0298784
MI0003628	785.817	1.22921	0.385353	3.18984	0.00142351	0.0317772
MI0002469	200.546	1.42155	0.444857	3.19551	0.00139582	0.0317772
MIMAT0003241	24.2524	-1.51689	0.476074	-3.18624	0.00144135	0.0317772
MI0000105	109.324	-1.41548	0.444306	-3.18582	0.00144347	0.0317772
MIMAT0003283	778.593	1.23198	0.387501	3.17929	0.00147634	0.0320367
MI0000107	129.484	-1.24569	0.393704	-3.16402	0.00155608	0.0332914
MIMAT0004502	1709.94	-0.676665	0.214205	-3.15896	0.00158333	0.0334039
MI0003560	896.047	1.28523	0.408834	3.14364	0.00166861	0.0347208
MIMAT0004615	119.902	0.818684	0.260794	3.1392	0.00169412	0.0347752
MI0003820	23.4511	-1.5759	0.50526	-3.11898	0.00181479	0.0367556
MIMAT0003218	875.827	1.27273	0.409288	3.10962	0.00187325	0.0374404
MIMAT0015079	1.68141	3.08359	0.999596	3.08484	0.00203663	0.0401772
MI0000086	2188.39	-0.686676	0.223318	-3.07489	0.00210583	0.0410097
MIMAT0004514	8.28508	-2.17278	0.71243	-3.04981	0.00228984	0.0440287
MI0000087	4221.8	-0.923392	0.304181	-3.03567	0.00240002	0.0452687
MIMAT0000086	4218.73	-0.922422	0.304036	-3.03393	0.00241393	0.0452687
MIMAT0027525	2.80582	2.34286	0.776872	3.01576	0.00256339	0.0474853
MI0001445	7087.34	0.802706	0.26904	2.98359	0.00284888	0.0512777
MI0014226	7087.28	0.802706	0.269034	2.98366	0.00284822	0.0512777
MI0000084	3481.34	-1.21275	0.406773	-2.98139	0.00286939	0.0512777
MIMAT0000083	3461.71	-1.21562	0.408761	-2.97392	0.0029402	0.0519322
MIMAT0004987	40.9852	-1.99307	0.672405	-2.96409	0.00303581	0.0530046
MIMAT0000100	101.35	-1.37485	0.467939	-2.9381	0.00330232	0.0531467
MI0000789	1440.9	2.00356	0.682247	2.93671	0.00331711	0.0531467
MIMAT0000736	1440.37	2.00448	0.68215	2.93848	0.00329827	0.0531467
MIMAT0003885	17.8243	-1.80603	0.612133	-2.95038	0.00317385	0.0531467
MI0022632	5.14129	2.07477	0.706644	2.93608	0.00332385	0.0531467
MIMAT0027475	5.0356	2.0613	0.700139	2.94413	0.00323867	0.0531467
MI0003672	3.71828	2.41435	0.821376	2.9394	0.00328845	0.0531467
MI0003685	51.5566	-1.56815	0.532569	-2.9445	0.00323481	0.0531467
MI0022552	45.1309	1.17532	0.401381	2.92819	0.00340945	0.0533913
MI0006319	4.69399	2.84955	0.972746	2.92938	0.00339635	0.0533913
MIMAT0004809	66.0903	-1.29766	0.44556	-2.91243	0.00358624	0.0539356
MI0000769	656.116	-0.992745	0.340464	-2.91586	0.00354715	0.0539356
MI0014240	1.72266	2.8471	0.974426	2.92182	0.00347993	0.0539356
MIMAT0000100_1	100.076	-1.36301	0.467984	-2.91252	0.0035853	0.0539356
MI0023431	45.0616	1.16597	0.401422	2.90459	0.00367737	0.0544668
MI0005769	42.0557	-1.95039	0.6725	-2.90021	0.00372913	0.0544668
MIMAT0004702	107.137	-0.838889	0.289239	-2.90034	0.00372764	0.0544668
MIMAT0025848	43.6888	1.1764	0.407271	2.8885	0.00387088	0.0554705
MIMAT0025848_1	43.6888	1.1764	0.407271	2.8885	0.00387088	0.0554705
MIMAT0027479	7.10344	2.10446	0.730767	2.8798	0.00397926	0.0564907
MI0025525	1.58245	2.71077	0.947892	2.85979	0.00423923	0.0596239
MIMAT0002175	131.409	1.22568	0.431598	2.83986	0.00451328	0.0597434
MIMAT0000710	630.472	-1.02179	0.359195	-2.84467	0.00444569	0.0597434
MI0001729	9523.87	-2.43621	0.858277	-2.83849	0.00453277	0.0597434
MI0017360	9523.87	-2.43621	0.858277	-2.83849	0.00453277	0.0597434
MIMAT0001631	9521.72	-2.43724	0.858382	-2.83934	0.00452066	0.0597434
MIMAT0022834	630.598	-1.02198	0.359239	-2.84484	0.00444331	0.0597434
MI0000438	294.431	-1.63302	0.573095	-2.84947	0.00437916	0.0597434
MIMAT0005584	4.56125	2.89845	1.02187	2.83641	0.00456237	0.0597434
MIMAT0003340	2.25758	-3.44916	1.22097	-2.82493	0.00472907	0.0613971
MIMAT0027395	28.3936	1.61335	0.574291	2.8093	0.004965	0.0628486
MI0022592	28.3936	1.61335	0.574291	2.8093	0.004965	0.0628486
MIMAT0000433	515.231	-2.07193	0.73613	-2.81463	0.0048833	0.0628486
MIMAT0010133	252.839	0.996593	0.356715	2.79381	0.00520917	0.0638123
MI0022634	7.29927	2.02494	0.723201	2.79997	0.00511076	0.0638123
MIMAT0000078	6373.42	-1.30032	0.465241	-2.79494	0.005191	0.0638123
MIMAT0007889	3.1601	2.33419	0.834484	2.79716	0.00515541	0.0638123
MI0000079	6394.12	-1.28882	0.461818	-2.79075	0.00525857	0.0639022
MIMAT0027661	3.65439	2.18053	0.785553	2.77579	0.0055068	0.0663876
MI0017342	2.95679	2.75267	0.999674	2.75357	0.00589495	0.0705073
MI0033425	5.44055	1.69636	0.62055	2.73363	0.00626399	0.0731923
MI0033425_2	5.44055	1.69636	0.62055	2.73363	0.00626399	0.0731923
MI0033425_3	5.44055	1.69636	0.62055	2.73363	0.00626399	0.0731923
MI0008335	3.33698	2.11473	0.775827	2.72577	0.00641513	0.0743861
MIMAT0027393	3.35582	2.60795	0.960905	2.71405	0.00664658	0.0763872
MIMAT0000068	32.6233	-1.3922	0.513354	-2.71198	0.00668828	0.0763872
MI0010629	418.444	1.10623	0.409846	2.69914	0.0069519	0.0775462
MI0022551	3.51511	2.31528	0.858425	2.69713	0.00699397	0.0775462
MIMAT0019886	1.90644	2.38748	0.883704	2.70167	0.00689919	0.0775462
MIMAT0022925	2.86469	-3.58022	1.32648	-2.69904	0.00695398	0.0775462
MI0016859	1.53933	2.41699	0.909957	2.65616	0.00790353	0.0869961
MI0000815	254.672	-0.760683	0.287332	-2.64741	0.00811118	0.0886395
MI0017448	1.44995	2.67299	1.01397	2.63616	0.00838506	0.0909778
MI0022657	3.03037	1.9305	0.735134	2.62606	0.00863807	0.0930584
MI0022215	8.92686	2.04378	0.782002	2.61353	0.00896132	0.0958609
MIMAT0017982	50.9808	1.1582	0.44786	2.58608	0.00970738	0.0960777
MI0003625	8.72277	2.65872	1.02482	2.59433	0.00947749	0.0960777
MIMAT0004592	126.512	0.596707	0.231616	2.57628	0.0099869	0.0960777
MI0000069	35.5963	-1.19542	0.463819	-2.57733	0.00995656	0.0960777
MI0000778	154.092	1.31279	0.505244	2.59833	0.00936774	0.0960777
MI0003761	3.67557	2.49714	0.969368	2.57605	0.0099936	0.0960777
MIMAT0003881	3.67557	2.49714	0.969368	2.57605	0.0099936	0.0960777
MIMAT0004555	24.942	-1.37565	0.53033	-2.59396	0.00948784	0.0960777
MI0000746	9677.22	0.786951	0.302247	2.60367	0.0092231	0.0960777
MIMAT0000689	9580.16	0.789623	0.304455	2.59357	0.00949862	0.0960777
MI0033425_4	5.3498	1.60383	0.617059	2.59915	0.0093456	0.0960777
MI0000082	2789.29	-1.29751	0.502455	-2.58234	0.00981315	0.0960777
MIMAT0000081	2755.39	-1.30786	0.507301	-2.57807	0.00993529	0.0960777
MI0000272	369.464	-1.96269	0.7542	-2.60234	0.00925898	0.0960777
MIMAT0000259	368.876	-1.97055	0.755035	-2.60988	0.00905732	0.0960777
MIMAT0004568	36.0011	-1.32324	0.513644	-2.57618	0.00998989	0.0960777
MIMAT0004748	2639.27	1.06411	0.415137	2.56327	0.0103692	0.0984425
MIMAT0022731	2639.27	1.06411	0.415137	2.56327	0.0103692	0.0984425
MIMAT0041618	4.4252	2.79077	1.09164	2.5565	0.0105732	0.0992761
MI0016785	1.28017	3.74281	1.46431	2.55602	0.0105877	0.0992761
MIMAT0015064	4447.96	0.663328	0.260322	2.5481	0.010831	0.100319
MIMAT0001340	4447.96	0.663328	0.260322	2.5481	0.010831	0.100319
MI0022591	3.70899	2.36558	0.931447	2.53969	0.0110952	0.102143
MI0022727	3.80669	1.96545	0.779077	2.52279	0.0116428	0.10423
MIMAT0000722	146.23	1.28461	0.509716	2.52025	0.0117273	0.10423
MI0000458	619.522	-1.7528	0.695542	-2.52006	0.0117336	0.10423
MI0022225	2.77034	-2.91207	1.15444	-2.52249	0.0116529	0.10423
MI0000465	8870.63	-0.667347	0.264078	-2.52708	0.0115014	0.10423
MIMAT0000440	8861.53	-0.668724	0.264336	-2.52982	0.011412	0.10423
MIMAT0000681	112.753	-1.22595	0.489627	-2.50384	0.0122852	0.107248
MI0005566	306.213	-0.953859	0.38071	-2.50548	0.0122287	0.107248
MI0016684	306.213	-0.953859	0.38071	-2.50548	0.0122287	0.107248
MIMAT0017991	17.007	-1.77714	0.714938	-2.48572	0.0129289	0.108839
MIMAT0041634	3.87251	1.65773	0.666143	2.48855	0.0128267	0.108839
MIMAT0041634_1	3.87251	1.65773	0.666143	2.48855	0.0128267	0.108839
MIMAT0041634_2	3.87251	1.65773	0.666143	2.48855	0.0128267	0.108839
MIMAT0000417	266.475	-1.41663	0.57016	-2.48462	0.012969	0.108839
MIMAT0004955	300.93	-0.965778	0.387321	-2.49348	0.0126496	0.108839
MIMAT0022735	300.93	-0.965778	0.387321	-2.49348	0.0126496	0.108839
MIMAT0041634_3	3.88849	1.62204	0.653536	2.48194	0.0130667	0.109057
MIMAT0027425	2.79902	1.64894	0.664947	2.47981	0.0131451	0.109111
MI0022210	2.17837	-2.8531	1.15912	-2.46143	0.0138383	0.113623
MIMAT0025453	2.17837	-2.8531	1.15912	-2.46143	0.0138383	0.113623
MI0033424	1.7179	2.98328	1.21592	2.45352	0.0141467	0.114914
MIMAT0041631	1.7179	2.98328	1.21592	2.45352	0.0141467	0.114914
MIMAT0027401	2.88437	1.93957	0.794924	2.43994	0.0146896	0.11761
MI0022595	3.11205	1.75484	0.718427	2.44262	0.0145812	0.11761
MI0003638	4.11125	-2.71708	1.11469	-2.43752	0.0147883	0.11761
MIMAT0004954	253.352	1.24519	0.510645	2.43846	0.01475	0.11761
MIMAT0025463	5.36658	2.89909	1.19063	2.43493	0.0148947	0.117839
MI0005565	254.92	1.23343	0.509932	2.41881	0.0155715	0.122555
MIMAT0019811	1.85244	2.50992	1.03941	2.41476	0.0157455	0.123286
MI0015995	60.9272	0.89441	0.371056	2.41045	0.0159329	0.124047
MIMAT0004552	241.497	1.13247	0.472305	2.39775	0.016496	0.124047
MI0003639	97.4201	0.77139	0.321299	2.40085	0.0163573	0.124047
MI0022731	1.3315	2.65671	1.10374	2.407	0.0160841	0.124047
MI0025511	7.25771	2.00144	0.834432	2.39856	0.0164597	0.124047
MI0016773	7.25771	2.00144	0.834432	2.39856	0.0164597	0.124047
MI0016792	3.88125	2.6389	1.0974	2.40468	0.0161868	0.124047
MIMAT0000680	50.3497	-1.50577	0.627932	-2.39799	0.0164855	0.124047
MIMAT0000460_1	46.4441	-1.29318	0.540281	-2.39354	0.0166868	0.124282
MI0022607	2.84633	1.55912	0.651413	2.39345	0.0166909	0.124282
MIMAT0003293	3.15082	-2.61464	1.09422	-2.38952	0.0168706	0.125007
MIMAT0041615	4.98409	1.53635	0.646031	2.37813	0.0174006	0.126925
MIMAT0018949	6.57646	2.01755	0.848775	2.37702	0.0174532	0.126925
MIMAT0030413	6.57646	2.01755	0.848775	2.37702	0.0174532	0.126925
MIMAT0004500	18.0577	-0.894004	0.376138	-2.3768	0.0174637	0.126925
MIMAT0002809	1780.76	-1.34291	0.567032	-2.36832	0.017869	0.128426
MI0000252	6.27672	1.37438	0.580598	2.36719	0.0179239	0.128426
MIMAT0027688	8.3238	4.60296	1.94293	2.36908	0.0178324	0.128426
MIMAT0000232	1983.11	-1.01059	0.430092	-2.3497	0.0187885	0.130244
MI0000488	36.9184	-1.28887	0.548109	-2.35149	0.0186986	0.130244
MIMAT0000460	36.8752	-1.2874	0.548572	-2.34683	0.018934	0.130244
MI0003129	1823.88	-1.31903	0.562638	-2.34437	0.0190593	0.130244
MI0000732	49.4611	-1.1895	0.507875	-2.34212	0.0191744	0.130244
MIMAT0000232_1	1977.4	-1.01167	0.430442	-2.35031	0.0187575	0.130244
MIMAT0004950	8.38961	1.24682	0.531733	2.34483	0.0190358	0.130244
MI0021277	3.79536	1.81435	0.772975	2.34723	0.0189136	0.130244
MI0000098	28.0432	-2.11807	0.904579	-2.3415	0.0192065	0.130244
MI0000282	2964.78	-1.02502	0.434468	-2.35926	0.0183114	0.130244
MIMAT0004563	1977.37	-1.01167	0.430442	-2.35032	0.0187575	0.130244
MI0001733	73.9269	-1.90056	0.809723	-2.34718	0.0189163	0.130244
MIMAT0041633	1.81487	2.29473	0.983777	2.33258	0.0196704	0.13105
MIMAT0041633_1	1.81487	2.29473	0.983777	2.33258	0.0196704	0.13105
MIMAT0041633_2	1.81487	2.29473	0.983777	2.33258	0.0196704	0.13105
MIMAT0041633_3	1.81487	2.29473	0.983777	2.33258	0.0196704	0.13105
MIMAT0004808	48.6975	0.773189	0.332107	2.32813	0.0199051	0.132034
MIMAT0000070	243.882	-1.11472	0.479696	-2.3238	0.0201362	0.132987
MIMAT0005901	94.5026	1.36113	0.588555	2.31267	0.0207409	0.134066
MIMAT0031180	1.36091	2.46585	1.06562	2.314	0.0206679	0.134066
MI0025753	1.36091	2.46585	1.06562	2.314	0.0206679	0.134066
MIMAT0004911	56.1193	-1.16041	0.501302	-2.3148	0.0206238	0.134066
MIMAT0000095	27.8539	-2.10726	0.910728	-2.31382	0.0206774	0.134066
MI0005532	57.3137	-1.15692	0.500879	-2.30977	0.0209008	0.134527
MI0033416	5.07879	1.48745	0.644883	2.30654	0.0210803	0.135077
MI0006384	95.319	1.34346	0.582834	2.30504	0.0211642	0.135077
MIMAT0003294	48.818	0.760918	0.331296	2.29679	0.0216306	0.136904
MIMAT0004518	243.093	-1.56284	0.680114	-2.29791	0.0215669	0.136904
MI0006311	4.98691	2.12077	0.92512	2.29242	0.0218811	0.137915
MI0000071	247.721	-1.09149	0.477316	-2.28673	0.0222113	0.138844
MIMAT0004602	29.3593	0.855429	0.373868	2.28805	0.0221345	0.138844
MIMAT0004486	75.0939	-0.559926	0.245295	-2.28266	0.0224504	0.139763
MI0000483	662.418	-0.721326	0.317384	-2.27272	0.0230429	0.142756
MIMAT0000456	662.198	-0.72071	0.317475	-2.27013	0.0231996	0.142756
MI0019116	2.6202	1.79945	0.793706	2.26715	0.0233809	0.142756
MIMAT0022259	2.6202	1.79945	0.793706	2.26715	0.0233809	0.142756
MIMAT0019032	1.44949	2.13999	0.94405	2.26682	0.0234011	0.142756
MI0000735	253.017	-0.976831	0.431348	-2.2646	0.0235372	0.143012
MI0022965	1.34061	2.33913	1.03551	2.25892	0.0238884	0.144567
MIMAT0003880	7.15501	-1.97311	0.87554	-2.25359	0.024222	0.145448
MIMAT0000263	987.407	-1.0442	0.463362	-2.25354	0.0242254	0.145448
MIMAT0001636	10.7223	-2.98898	1.3297	-2.24786	0.0245852	0.147027
MI0000298	1043.42	-0.757756	0.337411	-2.24579	0.0247172	0.147237
MIMAT0001343	42.7727	-0.806019	0.359404	-2.24265	0.0249192	0.14786
MIMAT0001635	63.3346	-1.82695	0.815271	-2.24092	0.0250315	0.147949
MI0000811	642.435	-0.708452	0.3165	-2.2384	0.025195	0.148338
MI0003642	153.958	-0.799834	0.357632	-2.23647	0.0253211	0.148505
MIMAT0004813	38.9822	1.49871	0.671353	2.23237	0.0255907	0.149509
MIMAT0025483	2.16141	-2.62094	1.18122	-2.21885	0.026497	0.15421
MI0000273	198.659	-1.65847	0.749661	-2.21229	0.0269463	0.156227
MI0001448	338.812	-0.95941	0.434322	-2.20898	0.0271759	0.156358
MI0016062	1.53919	2.71083	1.22744	2.20852	0.0272081	0.156358
MIMAT0004587	119.094	0.773431	0.350362	2.20752	0.0272777	0.156358
MIMAT0004515	26.7041	-0.790001	0.358398	-2.20426	0.0275063	0.156487
MIMAT0000759	631.701	-0.699025	0.316922	-2.20567	0.0274073	0.156487
MIMAT0022700	1.40917	-3.13661	1.42425	-2.20228	0.0276453	0.156691
MIMAT0000261	197.831	-1.65185	0.751994	-2.19663	0.0280469	0.158376
MIMAT0004509	16.7522	-1.16709	0.532971	-2.18979	0.0285397	0.160562
MIMAT0005573	4.62149	2.19952	1.00762	2.18288	0.0290448	0.162507
MIMAT0000278	1007.3	-0.740747	0.33946	-2.18214	0.0290994	0.162507
MI0000734	800.639	-0.854451	0.394189	-2.16762	0.0301877	0.167355
MI0000269	1327.88	0.385986	0.177951	2.16905	0.0300785	0.167355
MI0000239	2750.81	0.855815	0.396187	2.16013	0.0307626	0.167407
MIMAT0000227	2742.79	0.85667	0.396617	2.15994	0.0307771	0.167407
MIMAT0000690	70.0694	-0.882763	0.407548	-2.16603	0.0303087	0.167407
MIMAT0022726	84.1711	1.09105	0.505377	2.15889	0.0308585	0.167407
MI0003667	325.834	-0.833592	0.385152	-2.16432	0.0304397	0.167407
MIMAT0003322	324.046	-0.830442	0.384288	-2.16099	0.0306961	0.167407
MI0006444	734.814	0.592756	0.27602	2.14751	0.0317524	0.170095
MIMAT0005951	725.495	0.602695	0.280577	2.14806	0.0317092	0.170095
MI0016003	57.2338	-1.01288	0.473326	-2.13991	0.0323617	0.170095
MI0000767	802.326	-0.65531	0.30575	-2.14328	0.0320903	0.170095
MI0000462	2248.54	-0.741457	0.345602	-2.14541	0.0319203	0.170095
MIMAT0000438	2242.4	-0.741883	0.346026	-2.14401	0.032032	0.170095
MI0017388	4.00242	1.50314	0.700792	2.14492	0.0319589	0.170095
MI0000469	31136.3	0.877311	0.409511	2.14234	0.0321665	0.170095
MIMAT0000443	31104.1	0.877271	0.409846	2.14049	0.0323153	0.170095
MIMAT0004585	15.8685	-1.12347	0.529739	-2.1208	0.033939	0.177231
MI0016882	1.49043	2.30367	1.08702	2.11925	0.0340695	0.177231
MIMAT0041622	351.641	1.18417	0.558633	2.11976	0.0340259	0.177231
MIMAT0005825	225.116	0.903104	0.426439	2.11778	0.0341939	0.177271
MI0006273	225.148	0.902032	0.42649	2.11502	0.0344287	0.177881
MI0006443	98.9074	0.921158	0.436668	2.10951	0.0349002	0.179706
MIMAT0018194	4.26563	1.16023	0.552765	2.09896	0.0358207	0.183204
MIMAT0019206	4.26563	1.16023	0.552765	2.09896	0.0358207	0.183204
MI0000108	526.437	-0.778856	0.371325	-2.09751	0.0359488	0.183242
MI0007262	524.745	-0.776663	0.37175	-2.08921	0.0366891	0.18639
MI0022571	10.2333	1.22702	0.592598	2.07058	0.0383978	0.189228
MI0000281	3051.88	-0.818686	0.396091	-2.06691	0.0387425	0.189228
MIMAT0004681	12.114	-1.27865	0.616728	-2.07327	0.0381471	0.189228
MI0001721	15.4403	1.7114	0.825968	2.07199	0.0382663	0.189228
MI0000242	3043.98	-0.821711	0.396605	-2.07186	0.0382781	0.189228
MIMAT0000101	519.155	-0.770599	0.372708	-2.06757	0.0386807	0.189228
MIMAT0007402	519.155	-0.770599	0.372708	-2.06757	0.0386807	0.189228
MI0000109	517.488	-0.773152	0.37225	-2.07697	0.0378045	0.189228
MIMAT0000101_1	516.92	-0.771868	0.372761	-2.07068	0.0383887	0.189228
MIMAT0007402_1	516.92	-0.771868	0.372761	-2.07068	0.0383887	0.189228
MI0007261	517.086	-0.772773	0.372578	-2.07412	0.038068	0.189228
MI0000095	388.925	-0.958305	0.460371	-2.08159	0.0373796	0.189228
MIMAT0003393	295.555	-0.989157	0.479908	-2.06114	0.0392897	0.191285
MI0000542	7366.65	0.662038	0.321645	2.05829	0.0395625	0.191387
MIMAT0000510	7364.15	0.661995	0.321605	2.05841	0.039551	0.191387
MIMAT0004982	4.29373	1.29718	0.632305	2.0515	0.040218	0.19394
MIMAT0022693	11.4886	1.9952	0.973513	2.04949	0.0404145	0.194271
MIMAT0003330	84.8959	1.2094	0.591252	2.0455	0.040806	0.195534
MIMAT0000272	5.49134	-2.65559	1.30065	-2.04174	0.041177	0.196691
MI0000750	36858	-0.555108	0.272599	-2.03635	0.0417148	0.197566
MIMAT0000082	36842.6	-0.554826	0.272619	-2.03517	0.041834	0.197566
MI0000083	36835.9	-0.554664	0.272602	-2.03471	0.0418804	0.197566
MIMAT0000082_1	36834.5	-0.554768	0.272614	-2.035	0.0418511	0.197566
MI0022739	1.53976	2.1274	1.04708	2.03175	0.0421793	0.19836
MI0008329	7.16449	1.69962	0.840419	2.02235	0.0431402	0.202253
MIMAT0004780	153.108	-1.23918	0.613531	-2.01976	0.0434087	0.202886
MIMAT0007881	6.95935	1.70194	0.846184	2.01131	0.044293	0.205125
MIMAT0000085	478.31	-0.720231	0.358069	-2.01143	0.0442798	0.205125
MIMAT0000093	371.824	-0.9528	0.473544	-2.01206	0.0442136	0.205125
MIMAT0027354	9.80253	1.2073	0.601221	2.00807	0.0446356	0.206083
MI0000477	943.824	-1.17084	0.584677	-2.00255	0.045226	0.20723
MIMAT0000449	943.122	-1.17044	0.584637	-2.002	0.045285	0.20723
MIMAT0019744	1.6585	1.86292	0.930568	2.00192	0.0452932	0.20723
MI0023621	6.42582	1.5468	0.773755	1.99909	0.0455989	0.208002
MI0005761	4.38754	1.21745	0.609958	1.99596	0.0459379	0.208921
MIMAT0022842	7.77546	-1.23409	0.619064	-1.99347	0.0462096	0.209529
MIMAT0049032	725.712	1.50115	0.756583	1.98411	0.0472434	0.21358
MI0003133	91.641	1.05736	0.533399	1.98231	0.0474442	0.213851
MIMAT0000461	309.889	-0.903046	0.455908	-1.98077	0.0476174	0.213997
MI0000268	57.4174	-1.15897	0.590613	-1.96231	0.0497261	0.221507
MIMAT0004496	17.0968	0.815008	0.415061	1.96359	0.0495782	0.221507
MI0019295	2.26662	-2.12187	1.08106	-1.96277	0.0496729	0.221507
MI0016825	2.14602	-2.20225	1.12353	-1.96012	0.0499815	0.221994
MI0000097	3650.32	-1.07044	0.547845	-1.95391	0.0507116	0.224103
MIMAT0000094	3648.68	-1.07067	0.548055	-1.95358	0.0507514	0.224103
MIMAT0004672	749.668	-0.811003	0.415683	-1.95101	0.0510553	0.224791
MIMAT0003338	70.2463	-1.15396	0.592389	-1.94797	0.0514188	0.225737
MI0017319	1.51687	1.88496	0.968462	1.94634	0.0516134	0.225939
MI0012063	3.88306	3.46888	1.79053	1.93735	0.0527027	0.229385
MIMAT0013517	3.88306	3.46888	1.79053	1.93735	0.0527027	0.229385
MIMAT0000255	56.91	-1.14413	0.593425	-1.92801	0.0538543	0.233728
MIMAT0000427	45491.1	-1.3503	0.702302	-1.92268	0.0545202	0.235384
MIMAT0000427_1	45498.6	-1.34991	0.702173	-1.92248	0.054546	0.235384
MIMAT0018968	2.80588	2.14983	1.1225	1.91522	0.0554648	0.238671
MIMAT0004757	7.46659	1.96827	1.03128	1.90857	0.0563177	0.239496
MIMAT0002814	90.7545	1.02039	0.535347	1.90604	0.0566456	0.239496
MI0000787	297.465	0.875805	0.45909	1.9077	0.0564302	0.239496
MI0000450	46171.7	-1.33449	0.700463	-1.90515	0.0567601	0.239496
MI0022678	2.33989	-2.15941	1.13317	-1.90564	0.0566965	0.239496
MIMAT0027567	2.33989	-2.15941	1.13317	-1.90564	0.0566965	0.239496
MIMAT0019000	2.05377	-2.15765	1.13171	-1.90654	0.0565804	0.239496
MI0000451	46192.1	-1.33294	0.70042	-1.90307	0.0570319	0.239976
MI0006344	4.02884	-2.03057	1.06862	-1.90018	0.0574091	0.240896
MIMAT0000733	284.249	0.877209	0.462117	1.89824	0.0576643	0.241301
MIMAT0002813	215.501	1.19728	0.632666	1.89243	0.0584331	0.243239
MIMAT0019201	16.8414	1.16179	0.61395	1.89232	0.0584479	0.243239
MIMAT0004694	90.0835	0.900439	0.47776	1.88471	0.059469	0.246813
MIMAT0004503	2.81708	-2.41239	1.28264	-1.8808	0.0599994	0.248336
MI0015999	138.967	1.28783	0.685657	1.87824	0.0603483	0.248425
MIMAT0017986	138.967	1.28783	0.685657	1.87824	0.0603483	0.248425
MI0003675	199.921	1.02009	0.54369	1.87624	0.0606226	0.24888
MI0003132	270.436	1.14816	0.612839	1.87351	0.0609983	0.249076
MI0003684	72.564	-1.09926	0.586384	-1.87463	0.060843	0.249076
MIMAT0016925	6.18458	-1.80741	0.970597	-1.86216	0.0625801	0.25485
MIMAT0005874	3.97387	-2.00344	1.07705	-1.86011	0.0628695	0.255344
MI0016426	4.46521	0.988908	0.534239	1.85106	0.0641609	0.259203
MI0014177	4.46521	0.988908	0.534239	1.85106	0.0641609	0.259203
MI0022688	5.24787	-2.03977	1.10414	-1.84739	0.0646906	0.26065
MIMAT0001639	609.215	0.838127	0.455458	1.84018	0.0657413	0.264183
MIMAT0003884	5.46353	-1.42988	0.779838	-1.83356	0.0667199	0.267408
MI0017297	2.51735	1.58792	0.866759	1.83202	0.0669482	0.267617
MIMAT0022482	1.99527	-1.99118	1.08852	-1.82926	0.0673612	0.268561
MI0000747	92.8991	-0.66255	0.364468	-1.81785	0.0690864	0.274001
MIMAT0004570	21.1803	-1.50916	0.83001	-1.81825	0.0690267	0.274001
MI0022223	21.6339	0.855382	0.472747	1.80939	0.0703911	0.275069
MI0023564	21.6339	0.855382	0.472747	1.80939	0.0703911	0.275069
MI0023565	21.6339	0.855382	0.472747	1.80939	0.0703911	0.275069
MI0023566	21.6339	0.855382	0.472747	1.80939	0.0703911	0.275069
MIMAT0004594	65.2845	-0.763228	0.421893	-1.80906	0.0704424	0.275069
MIMAT0004775	201.585	-0.825943	0.455686	-1.81253	0.0699049	0.275069
MIMAT0025852	3.01704	1.41788	0.786043	1.80383	0.0712586	0.276833
MI0003186	206.644	-0.820762	0.454758	-1.80483	0.0711006	0.276833
MIMAT0000444	479.249	-0.990824	0.550133	-1.80106	0.071693	0.27781
MIMAT0000764	147.701	-0.681227	0.380256	-1.7915	0.0732136	0.282981
MIMAT0022697	15.3791	-1.25736	0.702633	-1.7895	0.0735347	0.283501
MI0003589	3.64969	-2.31237	1.29402	-1.78697	0.073942	0.284349
MI0022550	13.293	1.06192	0.598538	1.77419	0.0760317	0.291336
MIMAT0004697	39.9307	-0.609842	0.34386	-1.77352	0.0761423	0.291336
MIMAT0004599	216.146	-1.25693	0.709495	-1.77158	0.0764642	0.291832
MI0033419	531.891	0.911899	0.51588	1.76766	0.0771183	0.293591
MI0003815	142.531	0.57361	0.32493	1.76534	0.0775074	0.294334
MIMAT0003339	34.8735	-0.812385	0.460542	-1.76398	0.0777358	0.294466
MIMAT0025845	13.1412	1.06198	0.605846	1.75289	0.0796209	0.297151
MIMAT0025479	20.3751	0.857254	0.489971	1.7496	0.080187	0.297151
MIMAT0025479_1	20.3751	0.857254	0.489971	1.7496	0.080187	0.297151
MIMAT0025479_2	20.3751	0.857254	0.489971	1.7496	0.080187	0.297151
MIMAT0025479_3	20.3751	0.857254	0.489971	1.7496	0.080187	0.297151
MIMAT0005797	142.295	0.572201	0.325739	1.75662	0.0789821	0.297151
MIMAT0004556	53.1917	-0.760814	0.434964	-1.74914	0.0802666	0.297151
MIMAT0000450	256.737	0.688163	0.393312	1.74966	0.0801772	0.297151
MIMAT0004565	3.97606	-2.13684	1.22219	-1.74836	0.0804009	0.297151
MIMAT0022271	6.53959	0.891709	0.507208	1.75808	0.0787347	0.297151
MI0017365	10.56	1.00204	0.573607	1.74692	0.0806518	0.297354
MIMAT0004678	96.6219	0.551724	0.316998	1.74047	0.0817774	0.299472
MI0000478	257.607	0.687091	0.394378	1.74222	0.0814705	0.299472
MI0022701	2.72675	1.29462	0.743937	1.74024	0.0818177	0.299472
MI0014199	1.37223	2.23034	1.30516	1.70886	0.0874763	0.314164
MIMAT0015043	1.37223	2.23034	1.30516	1.70886	0.0874763	0.314164
MI0000472	4356.7	0.831594	0.486651	1.70881	0.0874862	0.314164
MIMAT0000446	4336.39	0.834678	0.487529	1.71206	0.0868859	0.314164
MIMAT0003329	160.748	0.933613	0.544089	1.71592	0.0861768	0.314164
MIMAT0004610	25.8454	0.77073	0.449835	1.71336	0.086646	0.314164
MI0016786	6.11998	1.29279	0.75488	1.71258	0.08679	0.314164
MIMAT0018961	6.11998	1.29279	0.75488	1.71258	0.08679	0.314164
MI0006389	5.98488	-1.76676	1.03676	-1.70411	0.0883601	0.316554
MI0003184	336.299	-0.79837	0.469246	-1.70139	0.0888704	0.317633
MIMAT0004699	10.7523	-1.12906	0.664336	-1.69953	0.0892196	0.318133
MIMAT0021124	3.89588	1.40853	0.832774	1.69137	0.0907653	0.322886
MI0014144	26.5904	0.908267	0.538679	1.6861	0.0917763	0.32572
MIMAT0000762	25.125	-0.800042	0.474897	-1.68466	0.0920535	0.325942
MIMAT0021117	2.31594	1.17016	0.69866	1.67486	0.0939612	0.326815
MI0000291	7.26959	-1.78271	1.06459	-1.67456	0.0940212	0.326815
MI0000448	55.1694	-0.823018	0.489806	-1.68029	0.0929002	0.326815
MI0000077	8690.42	-0.833956	0.496647	-1.67917	0.093118	0.326815
MIMAT0000076	8674.93	-0.832015	0.49679	-1.67478	0.0939773	0.326815
MIMAT0015084_1	1.74531	-1.92455	1.14538	-1.68027	0.0929041	0.326815
MI0017272	2.10208	-1.83061	1.09079	-1.67825	0.0932977	0.326815
MIMAT0002871	329.452	-0.787969	0.47018	-1.67589	0.09376	0.326815
MI0033421	1.31593	1.77792	1.06289	1.67272	0.0943818	0.327319
MI0000449	329.355	-0.759165	0.454952	-1.66867	0.095183	0.327852
MI0000267	18835.7	-0.594216	0.355931	-1.66947	0.095024	0.327852
MIMAT0000703	414.228	-0.602289	0.360571	-1.67037	0.0948454	0.327852
MIMAT0004673	139.737	-0.800111	0.48039	-1.66555	0.095804	0.327902
MIMAT0000254	18782.8	-0.593586	0.356125	-1.66679	0.0955559	0.327902
MI0022556	3.10491	1.27075	0.763058	1.66534	0.0958449	0.327902
MIMAT0004558	386.145	0.693867	0.417991	1.66001	0.0969133	0.330812
MIMAT0027632	3.18878	-1.73598	1.04852	-1.65565	0.0977932	0.333067
MI0000434	23416.1	0.760869	0.461335	1.64928	0.0990908	0.33598
MIMAT0000415	23386.3	0.76218	0.461865	1.65022	0.0988973	0.33598
MIMAT0004494	5.59881	-2.15731	1.30942	-1.64753	0.0994484	0.336441
MI0001735	659.409	0.746831	0.454231	1.64416	0.100142	0.33654
MI0015854	4.35919	1.19573	0.727048	1.64464	0.100044	0.33654
MIMAT0016876	4.35919	1.19573	0.727048	1.64464	0.100044	0.33654
MI0022574	1.55622	1.73811	1.06195	1.63672	0.101688	0.337741
MIMAT0004796	2.48133	-1.8924	1.1548	-1.63873	0.10127	0.337741
MI0006356	2.22599	-1.96121	1.19862	-1.63623	0.101792	0.337741
MIMAT0019706	2.0099	-1.7986	1.09733	-1.63907	0.101198	0.337741
MI0001519	26.2359	-1.42882	0.871292	-1.63989	0.101028	0.337741
MIMAT0001413	26.1844	-1.42445	0.870673	-1.63603	0.101834	0.337741
MIMAT0004674	32.9222	0.498523	0.305944	1.62946	0.103216	0.340917
MIMAT0000425	54.3097	-0.800808	0.491671	-1.62875	0.103367	0.340917
MI0000803	80.247	0.476186	0.292446	1.62828	0.103465	0.340917
MIMAT0028231	5.37921	1.26371	0.777884	1.62455	0.104259	0.342792
MI0000804	3970.88	0.780911	0.482928	1.61703	0.105871	0.346591
MIMAT0000752	3969.31	0.781447	0.483111	1.61753	0.105764	0.346591
MI0016051	2.00914	1.73456	1.07361	1.61563	0.106175	0.346837
MIMAT0004485	38.2724	0.645598	0.400423	1.61229	0.106899	0.346965
MI0025752	5.28397	-1.63483	1.01364	-1.61283	0.106782	0.346965
MIMAT0004484	2987.28	0.618261	0.383083	1.61391	0.106547	0.346965
MIMAT0000447	143.214	0.655421	0.407434	1.60866	0.107692	0.348792
MI0039740	1136.8	1.261	0.78978	1.59665	0.110344	0.35381
MI0022601	5.56534	1.38443	0.867235	1.59637	0.110405	0.35381
MI0000102	10262.4	-0.532449	0.333174	-1.59811	0.110018	0.35381
MIMAT0000098	10262.3	-0.532449	0.333182	-1.59807	0.110027	0.35381
MI0007259	1.78592	-2.01641	1.2626	-1.59703	0.110259	0.35381
MIMAT0019772	6.95557	1.00956	0.635788	1.58789	0.112311	0.35611
MIMAT0027413	5.52013	1.38355	0.872763	1.58526	0.112908	0.35611
MI0022606	4.7913	1.06992	0.673398	1.58883	0.112098	0.35611
MI0000474	143.881	0.646172	0.407121	1.58718	0.112473	0.35611
MIMAT0015057	3.90836	1.06387	0.673021	1.58074	0.113937	0.35611
MIMAT0015057_1	3.90836	1.06387	0.673021	1.58074	0.113937	0.35611
MIMAT0015057_2	3.90836	1.06387	0.673021	1.58074	0.113937	0.35611
MI0000748	52.4365	-0.711552	0.449188	-1.58408	0.113175	0.35611
MIMAT0031179	5.10657	-1.6209	1.02456	-1.58204	0.113639	0.35611
MIMAT0004762	31043.4	0.864629	0.544959	1.5866	0.112604	0.35611
MIMAT0002177_1	31043.4	0.864629	0.544959	1.5866	0.112604	0.35611
MI0003205	1574.95	-0.541892	0.342071	-1.58415	0.11316	0.35611
MIMAT0000426	264.054	-0.77017	0.490422	-1.57042	0.116317	0.360342
MI0002470	60567.3	0.856996	0.545087	1.57222	0.1159	0.360342
MI0023622	60567	0.857014	0.545087	1.57225	0.115892	0.360342
MI0022724	2.39226	-1.77201	1.12886	-1.56974	0.116477	0.360342
MIMAT0027654	2.23548	-1.77201	1.12863	-1.57006	0.116401	0.360342
MI0000342	14.3665	-0.816367	0.528509	-1.54466	0.122428	0.362512
MI0017317	6.97045	0.98683	0.636275	1.55095	0.120914	0.362512
MIMAT0003287	8.84242	-0.981147	0.628855	-1.56021	0.11871	0.362512
MI0000825	131.615	-0.657057	0.422984	-1.55339	0.120331	0.362512
MIMAT0000772	131.375	-0.654354	0.422847	-1.5475	0.121743	0.362512
MI0001723	184.76	0.903656	0.582833	1.55045	0.121033	0.362512
MIMAT0001627	184.032	0.898915	0.58194	1.54469	0.122422	0.362512
MI0000283	4.01702	1.24633	0.802329	1.55339	0.120331	0.362512
MI0017343	4.01702	1.24633	0.802329	1.55339	0.120331	0.362512
MIMAT0019813	3.98539	1.24632	0.802949	1.55218	0.12062	0.362512
MIMAT0000264	3.98539	1.24632	0.802949	1.55218	0.12062	0.362512
MI0003643	82.6764	-0.684479	0.442687	-1.54619	0.122058	0.362512
MIMAT0019850	9.5692	0.901646	0.579355	1.55629	0.119638	0.362512
MIMAT0000751	70.9926	0.507963	0.327761	1.54979	0.121191	0.362512
MI0017389	1.50087	1.60135	1.03516	1.54695	0.121874	0.362512
MIMAT0005906	3.51098	-1.85325	1.19961	-1.54488	0.122376	0.362512
MI0008334	1.59631	1.49991	0.969511	1.54708	0.121844	0.362512
MI0017287	2.88379	-1.39788	0.900029	-1.55315	0.120387	0.362512
MI0017291	2.88379	-1.39788	0.900029	-1.55315	0.120387	0.362512
MIMAT0002177	29523.4	0.848914	0.545292	1.55681	0.119516	0.362512
MIMAT0004762_1	29523.5	0.848908	0.545291	1.5568	0.119518	0.362512
MIMAT0004773	6.61281	-1.3787	0.883981	-1.55965	0.118842	0.362512
MI0000266	4593.62	-0.5246	0.340811	-1.53927	0.123738	0.365016
MI0000263	87.9929	-0.833359	0.541422	-1.5392	0.123754	0.365016
MI0000813	47.3823	-0.775844	0.508587	-1.52549	0.127137	0.373542
MIMAT0000253	4567.95	-0.520392	0.340978	-1.52618	0.126966	0.373542
MI0000802	197.126	0.806098	0.530089	1.52068	0.128339	0.375621
MI0000301	407.623	-1.16928	0.768641	-1.52122	0.128204	0.375621
MIMAT0027587	4.5785	-1.68089	1.10807	-1.51695	0.129278	0.377641
MIMAT0002888	1421.52	-0.487856	0.321958	-1.51528	0.129702	0.378151
MIMAT0004482	1022.09	0.573588	0.379629	1.51092	0.13081	0.379924
MIMAT0000281	404.209	-1.16456	0.770417	-1.5116	0.130635	0.379924
MI0016846	348.915	1.54603	1.03459	1.49434	0.135086	0.381404
MIMAT0019019	341.19	1.56838	1.04531	1.5004	0.133512	0.381404
MI0014197	16.5753	0.809583	0.53798	1.50486	0.132361	0.381404
MIMAT0015041	16.5301	0.809617	0.538237	1.5042	0.132529	0.381404
MIMAT0019794	1.21817	-2.22694	1.47757	-1.50716	0.131769	0.381404
MI0000074	34.8406	-0.931691	0.622572	-1.49652	0.134519	0.381404
MIMAT0000074	34.1805	-0.931199	0.62299	-1.49473	0.134986	0.381404
MIMAT0004810	78.0705	-0.69694	0.464323	-1.50098	0.13336	0.381404
MI0003786	21.0661	1.04011	0.692907	1.50108	0.133334	0.381404
MIMAT0005795	21.0341	1.04011	0.690798	1.50566	0.132154	0.381404
MIMAT0019727	2.25052	-1.47464	0.984948	-1.49718	0.134347	0.381404
MIMAT0019733	2.25052	-1.47464	0.984948	-1.49718	0.134347	0.381404
MIMAT0004784	185.175	-0.513854	0.343583	-1.49558	0.134764	0.381404
MI0000075	34.234	-0.927595	0.620245	-1.49553	0.134776	0.381404
MIMAT0000074_1	34.234	-0.927595	0.620245	-1.49553	0.134776	0.381404
MI0003772	5.17329	-1.07655	0.728424	-1.47792	0.13943	0.39294
MIMAT0010214	5.0822	-1.07617	0.731265	-1.47166	0.141114	0.396948
MIMAT0000737	151.468	0.623499	0.42498	1.46712	0.142342	0.399663
MI0003762	4.03939	-1.44729	0.988393	-1.46429	0.143115	0.40109
MI0002464	4.94889	-2.07395	1.41788	-1.46271	0.143547	0.401561
MIMAT0004553	6.72831	-1.1482	0.785558	-1.46164	0.143841	0.401643
MIMAT0000318	13.8611	-0.773935	0.530153	-1.45983	0.144336	0.402287
MI0017376	1.72389	-1.82297	1.25415	-1.45355	0.14607	0.406375
MI0005524	3.53517	1.42695	0.982643	1.45216	0.146458	0.406709
MIMAT0004927	5.45714	-1.53565	1.06431	-1.44286	0.149059	0.413177
MI0017443	1.24313	-2.10312	1.45951	-1.44098	0.149591	0.413896
MIMAT0000455	531.55	-0.804549	0.558759	-1.43988	0.1499	0.413997
MI0033423	13.1733	-0.898445	0.627042	-1.43283	0.151906	0.418775
MI0018166	2.53955	0.967295	0.677875	1.42695	0.153593	0.419029
MIMAT0017990	39.9008	-0.824391	0.577077	-1.42856	0.15313	0.419029
MIMAT0026557	4.468	-2.01934	1.41339	-1.42872	0.153084	0.419029
MIMAT0021022	1.29885	-1.71033	1.19876	-1.42675	0.153653	0.419029
MI0000482	544.059	-0.793095	0.554038	-1.43148	0.152293	0.419029
MIMAT0020925	3.13399	-1.58837	1.11276	-1.42741	0.153462	0.419029
MIMAT0027497	4.28726	1.03509	0.728102	1.42162	0.155135	0.421557
MIMAT0005577	83.7842	0.784702	0.551656	1.42245	0.154896	0.421557
MI0003610	5.11102	-1.19598	0.842416	-1.4197	0.155695	0.422322
MIMAT0015017	1.77565	-1.55244	1.09451	-1.41838	0.156079	0.42261
MI0003782	9.20212	0.714663	0.505534	1.41368	0.157456	0.424824
MIMAT0006789	9.13769	0.71473	0.505276	1.41453	0.157205	0.424824
MI0022575	1.45776	1.59748	1.13289	1.4101	0.158511	0.426911
MI0006313	84.6045	0.773703	0.549401	1.40827	0.159052	0.427612
MIMAT0019867	1.70733	-1.76621	1.25986	-1.40191	0.160942	0.431928
MIMAT0019840	2.4044	-1.74281	1.24545	-1.39933	0.161713	0.433231
MIMAT0028120	2.61413	1.22561	0.877667	1.39645	0.16258	0.434788
MI0014128	1.43191	-2.29252	1.64887	-1.39035	0.164422	0.43817
MI0014129	1.43191	-2.29252	1.64887	-1.39035	0.164422	0.43817
MI0000727	9066.91	-0.554308	0.400646	-1.38354	0.1665	0.441384
MI0006415	1.56056	-1.6984	1.22756	-1.38356	0.166494	0.441384
MIMAT0005929	1.56056	-1.6984	1.22756	-1.38356	0.166494	0.441384
MIMAT0000424_1	9036.3	-0.554093	0.400899	-1.38213	0.166933	0.441762
MI0031829	3.22192	1.62227	1.17716	1.37813	0.168164	0.442705
MIMAT0039321	3.22192	1.62227	1.17716	1.37813	0.168164	0.442705
MIMAT0004498	33.5459	-0.600369	0.435276	-1.37928	0.167807	0.442705
MIMAT0002883	3.52239	-1.55162	1.12893	-1.37441	0.169313	0.443425
MIMAT0002883_1	3.52239	-1.55162	1.12893	-1.37441	0.169313	0.443425
MIMAT0002883_2	3.52239	-1.55162	1.12893	-1.37441	0.169313	0.443425
MI0003198	3.65087	-1.56091	1.13898	-1.37045	0.170547	0.444359
MI0003199	3.65087	-1.56091	1.13898	-1.37045	0.170547	0.444359
MI0003200	3.65087	-1.56091	1.13898	-1.37045	0.170547	0.444359
MIMAT0003331	5.88769	-1.60601	1.17477	-1.36708	0.171599	0.44535
MI0000822	1043.28	-0.875068	0.640409	-1.36642	0.171807	0.44535
MIMAT0000770	1039.27	-0.876998	0.641519	-1.36706	0.171605	0.44535
MI0003839	147.329	0.513268	0.376366	1.36375	0.172647	0.445955
MIMAT0005792_1	147.329	0.513268	0.376366	1.36375	0.172647	0.445955
MIMAT0002819	815.856	-0.658777	0.483372	-1.36288	0.172921	0.445955
MI0022643	4.35249	0.979914	0.720426	1.36019	0.173771	0.447386
MIMAT0027517	2.42648	1.46689	1.09265	1.3425	0.179433	0.454412
MI0022653	2.42648	1.46689	1.09265	1.3425	0.179433	0.454412
MIMAT0005582	2.48556	1.98492	1.479	1.34207	0.179572	0.454412
MIMAT0031892	21.5354	-0.969124	0.720659	-1.34478	0.178698	0.454412
MI0016048	11.2658	1.06294	0.792063	1.34198	0.179601	0.454412
MI0031512	11.2658	1.06294	0.792063	1.34198	0.179601	0.454412
MI0000452	1.92128	1.62031	1.207	1.34242	0.179459	0.454412
MI0003602	6.53895	-0.985286	0.73346	-1.34334	0.179162	0.454412
MI0000471	31035.3	-0.605353	0.448664	-1.34923	0.177262	0.454412
MIMAT0026612	6.5062	0.658529	0.490926	1.3414	0.17979	0.454412
MIMAT0002876	104.39	-0.407769	0.302537	-1.34783	0.177713	0.454412
MIMAT0003161	54.9589	0.929076	0.693827	1.33906	0.180551	0.454821
MIMAT0004797	2.68674	-1.85144	1.38212	-1.33957	0.180384	0.454821
MI0000461	7837.13	-0.690759	0.516489	-1.33741	0.181088	0.455418
MI0003776	142.618	0.503887	0.377912	1.33334	0.182419	0.455748
MIMAT0005792	142.618	0.503887	0.377912	1.33334	0.182419	0.455748
MIMAT0041630	12.6547	-0.838962	0.628669	-1.33451	0.182038	0.455748
MIMAT0000445	30554.8	-0.597884	0.447951	-1.33471	0.181971	0.455748
MI0022730	21.6551	0.704475	0.528799	1.33222	0.182788	0.455921
MI0000650	37.6107	-0.546436	0.415378	-1.31551	0.188337	0.462919
MIMAT0000617	37.6107	-0.546436	0.415378	-1.31551	0.188337	0.462919
MI0016768	9.2457	0.696658	0.529266	1.31627	0.188082	0.462919
MIMAT0018944	9.2457	0.696658	0.529266	1.31627	0.188082	0.462919
MI0000447	12735.3	-0.525378	0.399099	-1.31641	0.188037	0.462919
MIMAT0000424	12730.4	-0.52557	0.399258	-1.31637	0.188051	0.462919
MI0006350	1.30246	1.35313	1.02824	1.31598	0.188182	0.462919
MIMAT0004819	139.151	0.59866	0.454319	1.31771	0.187601	0.462919
MIMAT0000252_2	80.2441	-0.766097	0.579425	-1.32217	0.186112	0.462919
MI0000265	79.062	-0.760106	0.578909	-1.313	0.189184	0.46425
MI0006371	5.1849	-1.05407	0.803468	-1.3119	0.189555	0.464396
MIMAT0000252_1	78.9946	-0.759381	0.580434	-1.3083	0.190772	0.464396
MI0018172	4.12928	1.07201	0.818511	1.30971	0.190295	0.464396
MIMAT0000419	15432.8	-0.552978	0.422608	-1.30849	0.190708	0.464396
MIMAT0022272	7.19001	-0.807901	0.617427	-1.3085	0.190705	0.464396
MI0000440	15573.7	-0.550147	0.420813	-1.30734	0.191096	0.46444
MIMAT0005592	2.55204	1.25633	0.963396	1.30406	0.192213	0.466408
MI0003676	317.675	0.620595	0.478897	1.29588	0.195016	0.472455
MI0016438	6.14647	-1.10185	0.851079	-1.29465	0.195442	0.472733
MI0014175	8.7276	-1.09533	0.847102	-1.29303	0.196001	0.473333
MI0022586	3.70484	0.977099	0.757901	1.28922	0.197323	0.475761
MIMAT0015021	8.7091	-1.09084	0.846714	-1.28832	0.197633	0.475761
MI0016408	13.0394	0.64991	0.50494	1.2871	0.198058	0.475908
MI0017375	3.58226	0.965591	0.750644	1.28635	0.198321	0.475908
MI0000785	26.2578	0.789794	0.615814	1.28252	0.19966	0.476319
MI0000264	40.5193	-0.7556	0.589266	-1.28227	0.199747	0.476319
MI0017351	40.5193	-0.7556	0.589266	-1.28227	0.199747	0.476319
MI0022631	1.57334	1.21918	0.950633	1.28249	0.19967	0.476319
MIMAT0005884	1.89279	-1.63256	1.27835	-1.27709	0.201572	0.479918
MI0003557	2.70914	-1.3968	1.09455	-1.27614	0.201905	0.479959
MIMAT0022833	25.309	0.886343	0.695836	1.27378	0.202741	0.481194
MI0016409	13.0942	0.641118	0.50454	1.2707	0.203836	0.481535
MIMAT0000437	7196.28	-0.685455	0.539324	-1.27095	0.203746	0.481535
MIMAT0009198	3.16056	-1.74723	1.37402	-1.27162	0.203507	0.481535
MIMAT0027460	3.05901	0.950889	0.74938	1.2689	0.204476	0.482298
MIMAT0003266	4.67851	-1.11181	0.877873	-1.26649	0.205339	0.483581
MIMAT0022491	17.5577	1.05306	0.834726	1.26156	0.207107	0.48438
MI0017359	1.5144	1.3444	1.06586	1.26133	0.20719	0.48438
MIMAT0019864	3.07823	0.998045	0.791964	1.26022	0.207591	0.48438
MIMAT0037311	2.47774	1.66651	1.31803	1.26439	0.206089	0.48438
MI0003666	7.66244	-1.08723	0.862163	-1.26105	0.20729	0.48438
MIMAT0003321	7.66244	-1.08723	0.862163	-1.26105	0.20729	0.48438
MI0019305	19.0402	0.987028	0.790796	1.24814	0.211978	0.485922
MIMAT0004564	37.061	-0.60128	0.482533	-1.24609	0.212731	0.485922
MIMAT0014982	37.0498	-0.601294	0.482297	-1.24673	0.212496	0.485922
MIMAT0000252	40.086	-0.74367	0.593483	-1.25306	0.210184	0.485922
MIMAT0022741	40.086	-0.74367	0.593483	-1.25306	0.210184	0.485922
MI0000489	432.962	-0.441203	0.351983	-1.25348	0.210032	0.485922
MIMAT0027667	21.2208	0.669444	0.534625	1.25218	0.210506	0.485922
MIMAT0019856	15.3001	1.39853	1.11984	1.24887	0.211712	0.485922
MIMAT0027473	1.52675	1.22514	0.979294	1.25104	0.210919	0.485922
MIMAT0026472	18.8115	-0.626647	0.501356	-1.24991	0.211334	0.485922
MIMAT0018205	5.97766	-1.06911	0.854484	-1.25118	0.210869	0.485922
MIMAT0000750	58.7552	0.453195	0.362844	1.24901	0.211662	0.485922
MI0022962	2.70539	1.10338	0.882322	1.25054	0.211104	0.485922
MIMAT0000457	3.1997	-1.47571	1.18415	-1.24622	0.212684	0.485922
MI0019303	1.43976	-1.7703	1.42756	-1.24008	0.214944	0.490241
MIMAT0025462	3.49077	-1.5022	1.21356	-1.23785	0.215773	0.491393
MI0000261	2381.73	0.437929	0.354123	1.23666	0.216214	0.491661
MIMAT0000761	20.5718	-0.968819	0.785325	-1.23365	0.217332	0.493465
MI0003513	280.34	-0.351078	0.284909	-1.23225	0.217856	0.493915
MIMAT0027611	1.79838	1.12315	0.917812	1.22373	0.221055	0.500421
MIMAT0018444	1.21602	1.6628	1.36077	1.22196	0.221724	0.500443
MIMAT0003312	1.21602	1.6628	1.36077	1.22196	0.221724	0.500443
MI0000066	1348.51	0.42212	0.345746	1.2209	0.222125	0.500606
MI0000826	7.03945	0.829647	0.684312	1.21238	0.225366	0.50417
MIMAT0000773	7.03945	0.829647	0.684312	1.21238	0.225366	0.50417
MI0003514	8.99096	0.859738	0.708271	1.21386	0.224803	0.50417
MIMAT0004601	636.174	-0.735694	0.605897	-1.21422	0.224663	0.50417
MI0016420	1.49905	-1.6276	1.34207	-1.21275	0.225224	0.50417
MI0006387	1.45393	1.11208	0.919237	1.20979	0.22636	0.505074
MIMAT0030017	4.92899	0.926458	0.765926	1.20959	0.226435	0.505074
MIMAT0005892	4.33037	-0.938776	0.780582	-1.20266	0.229107	0.508912
MI0006381	1.8103	1.32812	1.10524	1.20166	0.229496	0.508912
MIMAT0005898	1.8103	1.32812	1.10524	1.20166	0.229496	0.508912
MI0003760	147.089	0.473653	0.393455	1.20383	0.228655	0.508912
MI0006327	2.62857	1.1464	0.956888	1.19805	0.230899	0.510055
MIMAT0019877	3.03743	-1.03451	0.866205	-1.1943	0.232362	0.510055
MIMAT0000421	3.03743	-1.03451	0.866205	-1.1943	0.232362	0.510055
MI0003172	12.0213	0.886052	0.740092	1.19722	0.231222	0.510055
MIMAT0002859_1	12.0213	0.886052	0.740092	1.19722	0.231222	0.510055
MI0003124	14.7762	-0.793801	0.663912	-1.19564	0.231836	0.510055
MIMAT0002805	14.7762	-0.793801	0.663912	-1.19564	0.231836	0.510055
MI0017368	1.8112	1.083	0.910023	1.19008	0.234016	0.512909
MIMAT0000066	1309.05	0.416741	0.350927	1.18754	0.235013	0.512909
MI0000101	49239.2	-0.38065	0.320191	-1.18882	0.234511	0.512909
MIMAT0000097	49228.1	-0.380595	0.320301	-1.18824	0.234738	0.512909
MIMAT0000753	691.176	-0.574639	0.486495	-1.18118	0.23753	0.516917
MIMAT0000269	3.81006	-1.1951	1.01115	-1.18192	0.237239	0.516917
MIMAT0004804	5.91155	0.663261	0.565888	1.17207	0.241169	0.524085
MIMAT0027384	3.4102	0.983427	0.845349	1.16334	0.244693	0.530225
MI0000076	265.55	-0.666039	0.572449	-1.16349	0.24463	0.530225
MIMAT0003879	15.0897	0.725746	0.626604	1.15822	0.246773	0.5317
MI0014147	1.32489	-1.37203	1.1845	-1.15832	0.246734	0.5317
MI0014148	1.32489	-1.37203	1.1845	-1.15832	0.246734	0.5317
MIMAT0004505	2.02874	-1.35604	1.16842	-1.16058	0.245814	0.5317
MI0002471	28.2162	0.707554	0.613234	1.15381	0.248579	0.534832
MI0006425	1.64586	-1.35246	1.1802	-1.14596	0.251814	0.535158
MIMAT0005949	183.558	-0.44504	0.389708	-1.14198	0.253461	0.535158
MIMAT0026621	3.20594	-1.07618	0.935812	-1.14999	0.250147	0.535158
MIMAT0000428	1.79532	1.67522	1.47174	1.13825	0.255014	0.535158
MIMAT0002891	30.8087	-0.779704	0.682267	-1.14281	0.253115	0.535158
MIMAT0000075	262.666	-0.664649	0.577791	-1.15033	0.250009	0.535158
MI0003757	15.1783	0.711046	0.626045	1.13577	0.256051	0.535158
MIMAT0000459	2.56003	-1.40923	1.24097	-1.13559	0.256129	0.535158
MIMAT0030417	3.1166	0.799169	0.696866	1.14681	0.251462	0.535158
MIMAT0002835	3.11969	0.853229	0.747364	1.14165	0.253599	0.535158
MIMAT0015085	9.49538	-0.596937	0.520321	-1.14725	0.251279	0.535158
MIMAT0004481	112.91	-0.362979	0.31902	-1.13779	0.255207	0.535158
MI0000063	29467.4	0.342423	0.300783	1.13844	0.254937	0.535158
MIMAT0000428_1	1.79532	1.67522	1.47174	1.13825	0.255014	0.535158
MI0003600	3.12407	-1.18121	1.03792	-1.13805	0.255099	0.535158
MI0016686	3.12407	-1.18121	1.03792	-1.13805	0.255099	0.535158
MI0003601	3.12407	-1.18121	1.03792	-1.13805	0.255099	0.535158
MI0016687	3.12407	-1.18121	1.03792	-1.13805	0.255099	0.535158
MIMAT0004801	6.16504	-0.866486	0.762753	-1.136	0.255957	0.535158
MIMAT0000727	172.926	-0.440701	0.38801	-1.1358	0.256042	0.535158
MI0000760	1513.84	-0.345363	0.302353	-1.14225	0.253349	0.535158
MIMAT0003297	85.109	-0.460463	0.406489	-1.13278	0.257306	0.536879
MI0014146	9.49943	-0.556323	0.492059	-1.1306	0.258223	0.538052
MIMAT0000279	1377.12	0.298706	0.265954	1.12315	0.261375	0.543875
MI0000790	167.313	0.469098	0.418334	1.12135	0.262139	0.544288
MIMAT0004951	1.51812	-1.44689	1.29072	-1.12099	0.26229	0.544288
MI0000299	1377.96	0.297206	0.265836	1.11801	0.263565	0.546187
MIMAT0004949	34.4911	-0.428686	0.385307	-1.11258	0.265887	0.550248
MI0017293	4.60518	-0.693699	0.626436	-1.10737	0.268132	0.553387
MI0017290	4.60518	-0.693699	0.626436	-1.10737	0.268132	0.553387
MI0000072	35.6311	-0.690484	0.624744	-1.10523	0.269061	0.554551
MI0015873	11.7018	-1.90419	1.72504	-1.10386	0.269656	0.555024
MI0003150	3.20625	0.806057	0.732584	1.10029	0.271205	0.557456
MI0000453	2.15661	1.68254	1.53273	1.09774	0.272319	0.558991
MIMAT0003163	7.33776	0.914554	0.834162	1.09637	0.272915	0.559457
MI0017330	1.40298	1.46636	1.3389	1.0952	0.273431	0.559759
MI0003611	7.29626	-1.50769	1.37903	-1.0933	0.274264	0.560709
MIMAT0000063	28436.6	0.333933	0.305711	1.09232	0.274695	0.560835
MIMAT0026625	4.33629	-0.957793	0.878618	-1.09011	0.275663	0.562057
MI0014192	9.41672	-3.25406	3.00017	-1.08463	0.278087	0.565481
MIMAT0004767	404.515	0.445537	0.410552	1.08522	0.277826	0.565481
MIMAT0026559	26.9832	0.667702	0.616986	1.0822	0.279164	0.56588
MIMAT0004481_1	104.45	-0.377984	0.349203	-1.08242	0.279066	0.56588
MI0003190	141.239	-0.275991	0.255154	-1.08167	0.279401	0.56588
MIMAT0000270	33.7789	-0.651779	0.605803	-1.07589	0.281975	0.570049
MIMAT0004507	21.0287	-0.563809	0.524703	-1.07453	0.282585	0.570049
MIMAT0015378	15.9756	0.770809	0.717227	1.07471	0.282506	0.570049
MI0017867	1.69153	-1.17011	1.09542	-1.06818	0.285439	0.575042
MIMAT0002820	86.9984	-0.450473	0.422792	-1.06547	0.286662	0.57585
MIMAT0019736	4.54196	-0.661455	0.621215	-1.06478	0.286977	0.57585
MIMAT0019731	4.54196	-0.661455	0.621215	-1.06478	0.286977	0.57585
MIMAT0004605	2.39602	-1.46753	1.38408	-1.06029	0.289012	0.578405
MI0016593	1.704	1.43614	1.35348	1.06107	0.288658	0.578405
MIMAT0004902	3.42203	1.0902	1.02913	1.05934	0.289443	0.578506
MIMAT0019776	16.0603	0.55157	0.523866	1.05288	0.292394	0.581343
MI0006361	1.2717	-1.25045	1.18759	-1.05293	0.292373	0.581343
MI0003764	1.3106	1.14219	1.08252	1.05512	0.291368	0.581343
MI0003592	15.3294	0.709159	0.673132	1.05352	0.292102	0.581343
MIMAT0000257	173.139	-0.279893	0.26851	-1.04239	0.297229	0.589494
MI0017308	3.84617	-0.791396	0.759274	-1.04231	0.297269	0.589494
MIMAT0004513	2.89063	-1.03854	0.997724	-1.04091	0.297917	0.589693
MI0006324	4.60088	0.685335	0.658712	1.04042	0.298146	0.589693
MIMAT0014990	9.87441	0.563013	0.543179	1.03651	0.299962	0.592513
MI0000270	173.45	-0.276446	0.26851	-1.02956	0.303218	0.595845
MIMAT0041997	11.9054	0.443657	0.430488	1.03059	0.302732	0.595845
MI0033674	11.9054	0.443657	0.430488	1.03059	0.302732	0.595845
MIMAT0022714	1.60985	-1.30772	1.26971	-1.02994	0.303039	0.595845
MI0014228	18.8383	0.718137	0.698657	1.02788	0.304005	0.595851
MI0000814	18.8383	0.718137	0.698657	1.02788	0.304005	0.595851
MIMAT0019700	9.35616	0.718685	0.700366	1.02616	0.304818	0.596673
MI0017315	9.00326	-0.933892	0.91683	-1.01861	0.308388	0.599797
MI0022726	1.7819	0.985542	0.967269	1.01889	0.308254	0.599797
MIMAT0027659	1.7819	0.985542	0.967269	1.01889	0.308254	0.599797
MIMAT0003250	15.0646	0.695577	0.681017	1.02138	0.307074	0.599797
MI0000065	7632.76	0.267092	0.261941	1.01966	0.307889	0.599797
MIMAT0019768	8.8512	-0.933826	0.91763	-1.01765	0.308844	0.599916
MI0022582	2.63702	-1.09809	1.0816	-1.01525	0.309989	0.60137
MI0000749	2902.99	0.372951	0.36787	1.01381	0.310673	0.601929
MI0022713	4.41224	-0.782205	0.772291	-1.01284	0.311138	0.602062
MIMAT0041628	1.98059	-1.07728	1.06461	-1.0119	0.311584	0.602159
MI0003138	87.4927	-0.425624	0.421147	-1.01063	0.312193	0.602569
MIMAT0004690	12.5641	0.714992	0.713214	1.00249	0.316105	0.607802
MIMAT0004701	15.8658	0.733023	0.730616	1.00329	0.315719	0.607802
MIMAT0018352	1.68878	1.43507	1.4299	1.00362	0.315564	0.607802
MI0003646	4.65988	-0.818552	0.819753	-0.998535	0.31802	0.610711
MI0016010	2.01601	-1.08082	1.08609	-0.995148	0.319664	0.612321
MIMAT0018000	2.01601	-1.08082	1.08609	-0.995148	0.319664	0.612321
MI0017320	16.3055	0.513558	0.517023	0.993296	0.320566	0.612502
MI0017362	1.26786	1.58417	1.5942	0.993713	0.320363	0.612502
MI0003618	7.30266	-0.598877	0.604159	-0.991257	0.32156	0.612975
MIMAT0000250	2139.92	0.353685	0.356849	0.991134	0.32162	0.612975
MIMAT0027376	2.62104	-1.06496	1.08109	-0.985083	0.324583	0.615812
MIMAT0005936	1.51547	-1.17213	1.18737	-0.987162	0.323563	0.615812
MIMAT0002890	33.9693	0.739449	0.750352	0.98547	0.324393	0.615812
MIMAT0009199	171.964	0.398854	0.405137	0.984491	0.324874	0.615812
MI0025524	1.28394	-1.26069	1.28124	-0.983959	0.325136	0.615812
MIMAT0004814	232.578	0.472923	0.481424	0.982341	0.325932	0.616552
MI0000459	45388.8	-0.642193	0.658529	-0.975193	0.329464	0.622458
MI0016052	1.4987	1.39346	1.43282	0.972529	0.330788	0.624133
MI0025238	5.22002	0.748833	0.770599	0.971754	0.331173	0.624133
MIMAT0000435	45166.8	-0.638999	0.658674	-0.97013	0.331982	0.624882
MI0000468	16.6051	-0.756737	0.781621	-0.968163	0.332963	0.625954
MI0000466	16.5915	-0.754308	0.782931	-0.963441	0.335326	0.627291
MIMAT0019885	1.89607	0.91326	0.947355	0.964011	0.335041	0.627291
MIMAT0004948	15.6966	0.636871	0.659504	0.965681	0.334204	0.627291
MI0000467	16.5689	-0.754222	0.782102	-0.964352	0.334869	0.627291
MI0016759	7.45211	0.770272	0.803309	0.958874	0.337622	0.628365
MIMAT0000729	2.18535	1.07098	1.11763	0.958253	0.337935	0.628365
MIMAT0000729_1	2.18535	1.07098	1.11763	0.958253	0.337935	0.628365
MIMAT0007400	1.2975	-1.29594	1.34821	-0.961229	0.336437	0.628365
MIMAT0019202	8.38554	-0.49105	0.512478	-0.958187	0.337968	0.628365
MI0006397	1.98875	-0.883004	0.923485	-0.956165	0.338989	0.628723
MIMAT0005914	1.98875	-0.883004	0.923485	-0.956165	0.338989	0.628723
MIMAT0022472	3.41085	1.05755	1.11053	0.952295	0.340947	0.631584
MIMAT0004703	182.708	-0.733174	0.770669	-0.951348	0.341428	0.631704
MIMAT0026475	12.6498	0.520321	0.549687	0.946578	0.343854	0.63492
MI0017417	8.59615	3.60828	3.8164	0.945468	0.34442	0.63492
MIMAT0019930	8.59615	3.60828	3.8164	0.945468	0.34442	0.63492
MIMAT0022838	3.2113	0.940817	0.996473	0.944147	0.345094	0.635392
MIMAT0017981	9.59523	-0.493196	0.529068	-0.932197	0.351235	0.638189
MI0000805	782.224	-0.416858	0.443685	-0.939536	0.347456	0.638189
MIMAT0004928	1.90724	-1.02797	1.09428	-0.939405	0.347523	0.638189
MI0003180	1.52676	-1.15897	1.24282	-0.932536	0.351059	0.638189
MIMAT0004770	1.52676	-1.15897	1.24282	-0.932536	0.351059	0.638189
MI0003181	1.52676	-1.15897	1.24282	-0.932536	0.351059	0.638189
MIMAT0004770_1	1.52676	-1.15897	1.24282	-0.932536	0.351059	0.638189
MIMAT0018445	2.76055	-1.0142	1.08343	-0.936103	0.34922	0.638189
MIMAT0004800	2.76055	-1.0142	1.08343	-0.936103	0.34922	0.638189
MIMAT0018445_1	2.76055	-1.0142	1.08343	-0.936103	0.34922	0.638189
MIMAT0004800_1	2.76055	-1.0142	1.08343	-0.936103	0.34922	0.638189
MI0016887	35.4965	0.541426	0.582331	0.929756	0.352497	0.638954
MI0016079	1.37028	0.893091	0.960053	0.930252	0.352241	0.638954
MI0014204	25.5331	0.481655	0.519065	0.927928	0.353445	0.639411
MI0014214	9.2	0.493318	0.533018	0.92552	0.354696	0.639411
MI0014215	9.2	0.493318	0.533018	0.92552	0.354696	0.639411
MI0014217	9.2	0.493318	0.533018	0.92552	0.354696	0.639411
MIMAT0019853	1.57373	0.885629	0.957215	0.925215	0.354854	0.639411
MIMAT0004611	12.2367	-0.559966	0.606819	-0.922789	0.356117	0.640927
MI0025523	3.89831	0.999931	1.08676	0.920103	0.357519	0.641928
MI0019284	3.89831	0.999931	1.08676	0.920103	0.357519	0.641928
MIMAT0015036	2.50927	-3.17544	3.45424	-0.919288	0.357945	0.641935
MIMAT0022705	1.52514	1.19514	1.30146	0.91831	0.358457	0.642094
MI0019308	1.76387	1.10715	1.21704	0.909709	0.362976	0.644112
MIMAT0022494	1.76387	1.10715	1.21704	0.909709	0.362976	0.644112
MI0019593	1.76387	1.10715	1.21704	0.909709	0.362976	0.644112
MIMAT0022494_1	1.76387	1.10715	1.21704	0.909709	0.362976	0.644112
MI0031522	1.76387	1.10715	1.21704	0.909709	0.362976	0.644112
MIMAT0022494_2	1.76387	1.10715	1.21704	0.909709	0.362976	0.644112
MIMAT0000441_1	16.0944	-0.711078	0.781204	-0.910234	0.362699	0.644112
MI0000816	239.872	-0.665729	0.729347	-0.912774	0.361362	0.644112
MIMAT0000441	16.0795	-0.708467	0.781559	-0.906479	0.364682	0.64488
MIMAT0019214	24.5923	0.479361	0.52809	0.907726	0.364023	0.64488
MIMAT0000441_2	16.0795	-0.708467	0.781559	-0.906479	0.364682	0.64488
MIMAT0000231	1067.66	-0.366936	0.409007	-0.897138	0.369645	0.645652
MIMAT0000436	171.351	0.897124	1.00147	0.895803	0.370358	0.645652
MIMAT0005580	3.26444	0.82921	0.926981	0.894527	0.37104	0.645652
MIMAT0000231_1	1066.57	-0.368407	0.408971	-0.900816	0.367686	0.645652
MIMAT0041621	312.115	0.576207	0.641033	0.898872	0.368721	0.645652
MIMAT0002852	2.63613	-0.863621	0.965509	-0.894472	0.371069	0.645652
MIMAT0002857	2.63613	-0.863621	0.965509	-0.894472	0.371069	0.645652
MI0016746	4.33079	-0.592786	0.660827	-0.897036	0.3697	0.645652
MIMAT0005919	4.33079	-0.592786	0.660827	-0.897036	0.3697	0.645652
MIMAT0004680	44.2966	-0.460623	0.509535	-0.904007	0.365992	0.645652
MI0017267	9.81812	0.616298	0.6822	0.903398	0.366315	0.645652
MI0006402	4.33079	-0.592786	0.660827	-0.897036	0.3697	0.645652
MIMAT0005919_1	4.33079	-0.592786	0.660827	-0.897036	0.3697	0.645652
MIMAT0000707	374.397	-0.664542	0.740595	-0.897309	0.369554	0.645652
MIMAT0011161	7.74778	0.523833	0.589705	0.888297	0.374381	0.649926
MI0000764	375.378	-0.65854	0.740784	-0.888977	0.374015	0.649926
MIMAT0003239	833.691	0.292244	0.330509	0.884226	0.376574	0.652986
MIMAT0015072	8.43596	0.450725	0.511982	0.880354	0.378668	0.653514
MIMAT0031095	28.7035	-0.552802	0.627915	-0.880377	0.378655	0.653514
MI0003581	834.181	0.290195	0.330481	0.8781	0.37989	0.653514
MI0000255	24219	0.237948	0.26987	0.881713	0.377932	0.653514
MIMAT0000245	24193.5	0.237861	0.270123	0.880564	0.378554	0.653514
MI0003126	31.618	-0.50918	0.579815	-0.878176	0.379848	0.653514
MI0000284	161.637	0.592065	0.673059	0.879663	0.379042	0.653514
MIMAT0004985	10.9628	-0.615477	0.704987	-0.873034	0.382645	0.657508
MI0000490	62625.7	-0.406486	0.4671	-0.870233	0.384173	0.659218
MIMAT0000462	62598.4	-0.406225	0.467129	-0.869621	0.384508	0.659218
MIMAT0004677	3.01155	0.935539	1.07759	0.868175	0.385299	0.65983
MIMAT0027370	2.17094	0.830657	0.958384	0.866727	0.386092	0.660443
MI0005543	46.2208	-0.445534	0.515275	-0.864652	0.38723	0.661645
MIMAT0004689	18.7661	0.615961	0.713932	0.862774	0.388262	0.66245
MIMAT0000088	2681.72	0.216613	0.251231	0.862207	0.388574	0.66245
MI0005544	2.33942	-0.830987	0.965595	-0.860596	0.38946	0.663218
MIMAT0028123	1.96803	-0.974942	1.15101	-0.847032	0.396977	0.666067
MI0000744	36.8912	0.612836	0.72188	0.848945	0.395912	0.666067
MI0010635	7.78677	0.499208	0.59018	0.845856	0.397633	0.666067
MIMAT0004597	2900.66	-0.28435	0.33453	-0.849999	0.395326	0.666067
MI0000238	348.399	0.388835	0.456403	0.851955	0.394239	0.666067
MIMAT0000226_1	348.383	0.388835	0.456342	0.852071	0.394175	0.666067
MI0016004	2.04718	-1.02219	1.20079	-0.851266	0.394622	0.666067
MI0017385	2.14559	-1.13621	1.34149	-0.846977	0.397008	0.666067
MI0005757	60.2213	-0.464916	0.548545	-0.847544	0.396692	0.666067
MI0016413	96.3524	0.37382	0.440726	0.84819	0.396332	0.666067
MI0014171	3.3303	-0.616107	0.720057	-0.855637	0.392199	0.666067
MI0000253	5654.04	-0.361019	0.42653	-0.84641	0.397324	0.666067
MIMAT0000243	5617.33	-0.362179	0.428251	-0.845717	0.397711	0.666067
MI0000484	3.90874	-0.843003	0.992226	-0.849608	0.395543	0.666067
MI0005717	5.46158	-0.74282	0.868771	-0.855024	0.392538	0.666067
MIMAT0019855	10.0304	-0.975391	1.15785	-0.842416	0.399555	0.668419
MI0014234	8.49622	0.429539	0.511921	0.839072	0.401429	0.670815
MI0003656	9.24737	-0.492065	0.58711	-0.838114	0.401967	0.670975
MIMAT0004978	59.9434	-0.458059	0.548781	-0.834684	0.403896	0.672717
MI0000294	56.7612	-0.460509	0.551644	-0.834793	0.403834	0.672717
MI0000088	6983.18	0.327344	0.392689	0.833596	0.404508	0.672999
MIMAT0004700	29.2614	-0.340324	0.409131	-0.83182	0.40551	0.673928
MI0003821	1.22334	-1.09521	1.32166	-0.828661	0.407296	0.675418
MI0000456	3150.4	-0.268868	0.324301	-0.82907	0.407065	0.675418
MIMAT0027647	2.46632	0.684145	0.827315	0.826946	0.408268	0.675554
MI0022221	1.55004	-0.982541	1.18757	-0.827356	0.408035	0.675554
MI0022720	2.48154	0.6842	0.829138	0.825194	0.409261	0.676461
MI0006316	3.29577	0.74267	0.915738	0.811007	0.417362	0.689101
MI0003183	2259.88	0.581048	0.720394	0.806569	0.419915	0.689629
MI0017396	2259.76	0.580732	0.720393	0.806132	0.420167	0.689629
MIMAT0019898	2258.1	0.580602	0.72037	0.805977	0.420256	0.689629
MIMAT0002870	2257.73	0.580458	0.720424	0.805718	0.420406	0.689629
MI0033420	2.07113	0.986479	1.2193	0.809057	0.418482	0.689629
MIMAT0002807	30.4823	-0.475475	0.588943	-0.807337	0.419473	0.689629
MI0006442	254.484	-0.244211	0.303497	-0.804655	0.421019	0.689889
MIMAT0000720	11.586	0.604175	0.754815	0.800429	0.423463	0.693146
MIMAT0009451	13.0634	0.585199	0.734304	0.796944	0.425484	0.694956
MIMAT0015038	5.22306	-0.580306	0.727492	-0.797681	0.425056	0.694956
MI0003632	9.72856	-0.453085	0.56938	-0.795751	0.426177	0.695341
MI0022625	3.70178	0.555308	0.701673	0.791406	0.428707	0.698719
MIMAT0022711	1.92624	-0.922844	1.16775	-0.790278	0.429365	0.699042
MIMAT0004926	40.3303	-0.421202	0.534884	-0.787464	0.43101	0.700604
MIMAT0027423	1.45462	-1.08554	1.37924	-0.787059	0.431247	0.700604
MI0003677	6.5488	-0.788278	1.00484	-0.784478	0.432759	0.702309
MI0015903	15.4585	-0.434646	0.556426	-0.78114	0.43472	0.704739
MIMAT0000077	14308.1	-0.299802	0.385647	-0.777401	0.436922	0.706985
MI0022654	1.39859	0.945147	1.21608	0.777207	0.437037	0.706985
MI0022579	4.15726	0.613219	0.798749	0.767724	0.442651	0.711521
MIMAT0001638	50.3167	-0.558129	0.72673	-0.768001	0.442487	0.711521
MIMAT0019058	32.5308	0.473666	0.61661	0.768177	0.442382	0.711521
MI0006392	7.48045	-0.52988	0.687124	-0.771156	0.440614	0.711521
MIMAT0004772	1.57145	0.747332	0.969501	0.770842	0.4408	0.711521
MI0005560	275.604	0.595082	0.774023	0.768816	0.442002	0.711521
MIMAT0026479	6.09668	-0.512492	0.668728	-0.766369	0.443457	0.712063
MIMAT0000765	56.8061	-0.641149	0.838146	-0.764961	0.444295	0.712655
MIMAT0004511	11.2855	-0.412843	0.545065	-0.757419	0.448799	0.71912
MI0000078	15096.8	-0.288888	0.382204	-0.755848	0.44974	0.719869
MIMAT0004947	259.776	0.591682	0.783652	0.755031	0.45023	0.719894
MIMAT0000265	150.052	0.504105	0.668595	0.753977	0.450863	0.720148
MI0000286	136.847	0.244846	0.32771	0.747142	0.454978	0.723676
MI0014194	5.45268	-0.532176	0.711985	-0.747454	0.45479	0.723676
MI0000783	5.45843	-0.648777	0.867774	-0.747633	0.454681	0.723676
MIMAT0000728	5.45843	-0.648777	0.867774	-0.747633	0.454681	0.723676
MIMAT0000275_1	51.215	-0.43201	0.578909	-0.746249	0.455517	0.723777
MI0005767	12.1602	-0.491846	0.665544	-0.739013	0.459899	0.725819
MI0000776	11.9448	0.551623	0.743492	0.741936	0.458126	0.725819
MI0017878	126.728	0.302776	0.40993	0.738604	0.460147	0.725819
MIMAT0000080	6248.07	-0.261304	0.353759	-0.73865	0.460119	0.725819
MI0003153	2.06065	0.682191	0.921871	0.740006	0.459296	0.725819
MIMAT0005909	1.55617	-0.803968	1.08579	-0.740446	0.45903	0.725819
MI0000100	593.108	-0.315339	0.425233	-0.741569	0.458348	0.725819
MI0015894	3.03767	-0.697821	0.95003	-0.734525	0.462629	0.725964
MIMAT0016916	3.03767	-0.697821	0.95003	-0.734525	0.462629	0.725964
MIMAT0019208	3125.86	-0.260449	0.354097	-0.73553	0.462017	0.725964
MIMAT0000080_1	3125.86	-0.260449	0.354097	-0.73553	0.462017	0.725964
MIMAT0003888	18.3852	0.435424	0.591005	0.736751	0.461274	0.725964
MI0003586	2.27383	-0.680003	0.927678	-0.733016	0.463549	0.726657
MIMAT0000087	4293.34	0.391897	0.535966	0.731198	0.464658	0.727645
MIMAT0000682	2.64825	0.6778	0.935178	0.724782	0.468586	0.728713
MIMAT0027371	2.14247	0.769388	1.06193	0.724516	0.468749	0.728713
MIMAT0019943	1.66531	0.679368	0.945827	0.718279	0.472585	0.728713
MIMAT0019761	3.17258	-0.570733	0.784677	-0.727348	0.467013	0.728713
MI0000279	537.301	0.32898	0.453028	0.726181	0.467728	0.728713
MIMAT0000226	536.105	0.328424	0.453248	0.724601	0.468697	0.728713
MI0000081	6501.8	-0.25256	0.349879	-0.721851	0.470386	0.728713
MI0003156	5.25766	0.679078	0.935265	0.726081	0.467789	0.728713
MIMAT0002844	5.25766	0.679078	0.935265	0.726081	0.467789	0.728713
MI0003166	1.6227	-0.891867	1.23753	-0.720681	0.471106	0.728713
MI0003167	10.5737	0.52257	0.727494	0.718315	0.472563	0.728713
MIMAT0002859	10.5737	0.52257	0.727494	0.718315	0.472563	0.728713
MIMAT0019897	1.66165	0.684666	0.95386	0.717785	0.47289	0.728713
MIMAT0018183	91.2064	0.323025	0.45047	0.717083	0.473323	0.728713
MIMAT0000096	584.396	-0.307413	0.429307	-0.716067	0.47395	0.728713
MI0000113	16.3306	-0.550833	0.769479	-0.715852	0.474083	0.728713
MIMAT0004975	5.09236	-0.635053	0.887877	-0.715249	0.474455	0.728713
MI0032313	24.392	-0.301985	0.418212	-0.722087	0.470241	0.728713
MIMAT0039763	24.392	-0.301985	0.418212	-0.722087	0.470241	0.728713
MIMAT0004946	4.66604	-0.529875	0.746578	-0.709739	0.477866	0.731928
MIMAT0027637	1.92253	-0.840998	1.18528	-0.709533	0.477994	0.731928
MI0022715	1.92253	-0.840998	1.18528	-0.709533	0.477994	0.731928
MI0005562	4.05928	-0.595863	0.841257	-0.7083	0.478759	0.732325
MI0003189	1290.34	0.311383	0.440078	0.707562	0.479218	0.732325
MI0017380	5.20768	-0.513797	0.730632	-0.703223	0.481917	0.73249
MI0015825	1002.25	-0.451205	0.643483	-0.701192	0.483183	0.73249
MIMAT0016847	1002.25	-0.451205	0.643483	-0.701192	0.483183	0.73249
MIMAT0018356	7.25696	-0.564237	0.802726	-0.702901	0.482118	0.73249
MI0014247	2.85259	-0.665113	0.946608	-0.702628	0.482288	0.73249
MI0014248	2.85259	-0.665113	0.946608	-0.702628	0.482288	0.73249
MIMAT0018965	2.27205	-0.948234	1.34639	-0.70428	0.481258	0.73249
MI0000295	51.3479	-0.407314	0.577394	-0.705435	0.480539	0.73249
MIMAT0002875	1283.88	0.308435	0.440912	0.699539	0.484215	0.733323
MI0016789	2.34082	-0.947423	1.35773	-0.697799	0.485303	0.733508
MIMAT0000103	16.1357	-0.534903	0.766422	-0.697922	0.485226	0.733508
MIMAT0000222	205.828	-0.339106	0.487869	-0.695077	0.487007	0.735352
MIMAT0021043	8.28847	0.351936	0.507934	0.692876	0.488387	0.736703
MIMAT0016895	6.55177	-2.8927	4.19919	-0.688871	0.490905	0.739033
MI0000254	8236.12	-0.230393	0.334109	-0.689573	0.490463	0.739033
MIMAT0000244_1	8086.81	-0.233165	0.33897	-0.687865	0.491538	0.739254
MIMAT0000244	8063.34	-0.232583	0.338967	-0.686153	0.492616	0.740143
MI0000737	2.71465	0.63319	0.931511	0.679746	0.496666	0.741863
MI0000736	8096.83	-0.229727	0.337981	-0.679704	0.496692	0.741863
MI0000234	206.948	-0.33097	0.485914	-0.681129	0.49579	0.741863
MIMAT0021044	118.195	0.289406	0.424539	0.681694	0.495433	0.741863
MI0014181	3196.46	-0.238603	0.350851	-0.680069	0.496461	0.741863
MI0000080	3196.46	-0.238603	0.350851	-0.680069	0.496461	0.741863
MI0003836	20.2764	0.376895	0.555553	0.678415	0.497509	0.742354
MI0019291	1.93969	0.678613	1.00206	0.677221	0.498266	0.742753
MIMAT0000258	7.33783	0.383794	0.570814	0.672363	0.501353	0.745161
MIMAT0003311	8.27036	-0.41475	0.616334	-0.67293	0.500992	0.745161
MIMAT0015006	1.89795	-0.724946	1.07643	-0.67347	0.500648	0.745161
MI0003780	114.474	-0.269752	0.407841	-0.661413	0.508347	0.749689
MIMAT0005794	114.226	-0.270457	0.408725	-0.661707	0.508159	0.749689
MIMAT0004284	16.2397	-0.404494	0.607806	-0.665498	0.505732	0.749689
MIMAT0004811	1.41138	-0.809312	1.22233	-0.662106	0.507903	0.749689
MIMAT0026478	677.506	-0.495294	0.744821	-0.664985	0.50606	0.749689
MIMAT0026473	1.22656	-0.977122	1.47219	-0.66372	0.50687	0.749689
MIMAT0000275	52.7889	-0.381578	0.576502	-0.661884	0.508045	0.749689
MI0003599	40.9902	-0.226263	0.340761	-0.663994	0.506694	0.749689
MI0018175	5.74145	-1.75299	2.66089	-0.658799	0.510025	0.750705
MIMAT0017352	5.87083	-0.42623	0.646956	-0.658824	0.510009	0.750705
MIMAT0000256_1	941.533	0.138712	0.21081	0.657999	0.510539	0.750734
MI0003195	2.04195	-0.738832	1.12956	-0.654086	0.513056	0.753706
MIMAT0000256	942.003	0.13751	0.210949	0.651865	0.514488	0.754351
MIMAT0022721	12.5286	-0.382704	0.586686	-0.652314	0.514198	0.754351
MIMAT0025485	3.91631	-0.488941	0.750975	-0.651074	0.514999	0.754371
MI0005765	77.2641	0.24204	0.373325	0.648336	0.516767	0.756233
MI0003657	1.77847	0.835787	1.29306	0.646363	0.518045	0.756644
MI0016685	1.77847	0.835787	1.29306	0.646363	0.518045	0.756644
MI0017426	1.76332	0.598406	0.928626	0.644399	0.519317	0.757774
MI0000460	251.191	0.636896	0.995667	0.639668	0.522389	0.761524
MI0022640	2.83906	0.638276	0.999999	0.638277	0.523293	0.762112
MI0005766	138.879	0.231022	0.364665	0.633517	0.526396	0.764432
MI0031520	138.879	0.231022	0.364665	0.633517	0.526396	0.764432
MIMAT0004549	36.2028	-0.272008	0.42886	-0.634257	0.525913	0.764432
MIMAT0004682	1098.8	-0.194227	0.307677	-0.631268	0.527865	0.765833
MIMAT0005583	2.78458	0.755613	1.20275	0.628236	0.529849	0.767443
MIMAT0004695	3.41148	0.546077	0.869509	0.628029	0.529985	0.767443
MI0003529	2.42194	0.665883	1.06525	0.625098	0.531907	0.769491
MI0003844	3.59048	0.618612	0.993372	0.622739	0.533456	0.770804
MI0022622	3.98912	0.530047	0.851931	0.622172	0.533829	0.770804
MI0017364	1.66881	-0.738842	1.1928	-0.619419	0.535641	0.772686
MIMAT0026606	1.2299	-1.03178	1.68157	-0.613579	0.539494	0.775482
MI0003134	58.8868	-0.395258	0.644386	-0.613386	0.539621	0.775482
MIMAT0004567	1.63512	-0.721869	1.17376	-0.615003	0.538552	0.775482
MI0005759	5.09308	-0.508158	0.827468	-0.614112	0.539141	0.775482
MI0003127	105.028	-0.376041	0.613839	-0.612604	0.540138	0.775491
MIMAT0032116	7.75219	0.633662	1.04098	0.608715	0.542713	0.775523
MIMAT0000423	14649.7	-0.189828	0.310856	-0.610663	0.541422	0.775523
MI0016597	7.69239	-0.469142	0.767541	-0.611227	0.541049	0.775523
MI0000470	14666.7	-0.186125	0.305581	-0.609084	0.542469	0.775523
MIMAT0000423_1	14471.2	-0.189333	0.310611	-0.609551	0.542159	0.775523
MIMAT0019758	1.47551	0.592524	0.975864	0.607179	0.543732	0.775558
MI0017395	2.66202	0.465067	0.765997	0.607139	0.543759	0.775558
MIMAT0026478_1	694.751	-0.445723	0.739618	-0.60264	0.546748	0.776918
MI0014249	10.7539	-0.281741	0.466878	-0.603457	0.546205	0.776918
MIMAT0001618	8.8611	0.298653	0.495588	0.602625	0.546758	0.776918
MIMAT0004751	1.69064	-0.887791	1.4705	-0.603735	0.54602	0.776918
MI0016080	1.24548	0.745089	1.24061	0.600584	0.548117	0.777394
MI0033426	2.86153	0.60529	1.00656	0.601345	0.54761	0.777394
MI0000809	2045.48	-0.143167	0.239211	-0.598497	0.549509	0.778642
MIMAT0002858	1.54865	-0.73988	1.24094	-0.596227	0.551024	0.779968
MIMAT0015027	60.793	0.172366	0.289421	0.595556	0.551472	0.779968
MI0009986	13.7854	0.434231	0.736618	0.589492	0.555531	0.780985
MIMAT0026615	1.52525	-0.730676	1.24467	-0.587042	0.557176	0.780985
MIMAT0000267	124.258	0.205507	0.349311	0.588321	0.556317	0.780985
MIMAT0028220	1.49668	0.717414	1.21381	0.591042	0.554492	0.780985
MIMAT0000686	14.7243	-0.46577	0.794777	-0.586038	0.55785	0.780985
MI0000446	14781.1	-0.181801	0.309154	-0.588058	0.556493	0.780985
MIMAT0004604	20.2345	0.411615	0.69353	0.593507	0.552842	0.780985
MI0003165	2.85141	-0.526008	0.895515	-0.587381	0.556948	0.780985
MI0000681	618.541	-0.360052	0.615701	-0.584784	0.558693	0.780985
MIMAT0000646	618.287	-0.359506	0.615857	-0.58375	0.559389	0.780985
MIMAT0027682	3.69707	0.790001	1.35125	0.584642	0.558788	0.780985
MIMAT0004799	40.3061	-0.202997	0.343607	-0.590782	0.554667	0.780985
MIMAT0000089	2.71048	0.509187	0.871602	0.584197	0.559088	0.780985
MIMAT0000257_1	198.162	-0.160427	0.271391	-0.591126	0.554436	0.780985
MI0000481	25.0785	-0.352385	0.610185	-0.577505	0.563598	0.785418
MIMAT0000454	25.0785	-0.352385	0.610185	-0.577505	0.563598	0.785418
MIMAT0002808	103.552	-0.366543	0.636365	-0.575994	0.564619	0.785986
MI0014152	7.27649	-0.418711	0.727724	-0.575371	0.565041	0.785986
MIMAT0019848	1.53663	-0.694758	1.20964	-0.57435	0.565731	0.786227
MIMAT0006790	40.5955	0.30402	0.532789	0.57062	0.568258	0.789016
MI0000289	975.872	0.119079	0.209887	0.56735	0.570477	0.790707
MI0022964	2.43074	-0.561503	0.996865	-0.563269	0.573252	0.790707
MIMAT0002816	58.1382	-0.363641	0.646029	-0.562887	0.573512	0.790707
MIMAT0015066	2.79379	0.559198	0.992106	0.563648	0.572994	0.790707
MIMAT0000763	2.79379	0.559198	0.992106	0.563648	0.572994	0.790707
MIMAT0041635	1.85737	0.762704	1.35139	0.564384	0.572493	0.790707
MIMAT0004980	5.00534	-0.467903	0.831534	-0.562699	0.57364	0.790707
MI0000782	202.287	-0.225751	0.399678	-0.564833	0.572188	0.790707
MIMAT0027454	1.28044	0.731117	1.30113	0.56191	0.574177	0.79073
MI0005764	61.6698	0.212175	0.379958	0.558417	0.57656	0.792528
MIMAT0000757	2005.17	-0.133589	0.239535	-0.557702	0.577048	0.792528
MIMAT0004588	139.466	-0.237332	0.42515	-0.558232	0.576686	0.792528
MI0014183	1.37173	-0.765038	1.39173	-0.549703	0.582523	0.793389
MI0016839	1.37173	-0.765038	1.39173	-0.549703	0.582523	0.793389
MIMAT0025466	34.7725	-0.271165	0.491088	-0.552172	0.58083	0.793389
MIMAT0024598	1.26714	0.733605	1.32652	0.553029	0.580244	0.793389
MI0017332	15.0962	-0.560898	1.02315	-0.548206	0.583551	0.793389
MI0017369	25.4389	0.596455	1.08013	0.552204	0.580808	0.793389
MI0003161	2.81946	-0.487675	0.889705	-0.548131	0.583602	0.793389
MIMAT0041623	1.80863	0.759168	1.38363	0.54868	0.583225	0.793389
MI0000791	3.09058	-0.910766	1.64713	-0.552942	0.580303	0.793389
MIMAT0000738	3.09058	-0.910766	1.64713	-0.552942	0.580303	0.793389
MIMAT0004589	72.2389	0.161523	0.29292	0.551423	0.581344	0.793389
MI0000683	199.068	-0.149056	0.272182	-0.547635	0.583943	0.793389
MI0000742	12.1877	-0.408346	0.750599	-0.544027	0.586423	0.796047
MI0016011	4.75039	0.309835	0.571612	0.542037	0.587793	0.796483
MIMAT0004676	12.114	-0.408393	0.752424	-0.54277	0.587288	0.796483
MI0016892	3.2613	-0.565325	1.04999	-0.538408	0.590296	0.799161
MIMAT0015031	1.55645	-0.587327	1.09819	-0.534811	0.59278	0.800646
MIMAT0019896	1.52635	0.488935	0.915922	0.533818	0.593468	0.800646
MIMAT0004984_2	46.2711	0.206733	0.388415	0.532247	0.594555	0.800646
MIMAT0004984_3	46.2711	0.206733	0.388415	0.532247	0.594555	0.800646
MIMAT0004984_4	46.2711	0.206733	0.388415	0.532247	0.594555	0.800646
MIMAT0004956	4.86419	-0.331448	0.619023	-0.535437	0.592348	0.800646
MI0022664	1.33352	1.03032	1.95515	0.526979	0.598209	0.804853
MIMAT0026616	2.02513	-0.493189	0.94252	-0.523267	0.600789	0.807609
MI0000296	2.34	-0.561319	1.07896	-0.520242	0.602895	0.809723
MI0003137	1221.06	-0.205474	0.396331	-0.518441	0.604151	0.809995
MIMAT0027455	2.56542	0.567233	1.09415	0.518423	0.604163	0.809995
MI0022738	4.14288	0.665216	1.29783	0.512559	0.60826	0.814058
MI0003674	19.2886	-0.323576	0.631305	-0.51255	0.608266	0.814058
MIMAT0003180	36.5507	-0.326218	0.637873	-0.511415	0.60906	0.814404
MIMAT0001625	7.21352	0.600285	1.18278	0.50752	0.61179	0.817334
MI0000085	7729.12	-0.153368	0.303742	-0.50493	0.613608	0.819043
MI0031831	4.48216	-0.404958	0.804024	-0.503664	0.614498	0.81951
MI0000288	21.6222	-0.255023	0.510732	-0.499329	0.617547	0.822855
MIMAT0000084	7578.53	-0.15335	0.307788	-0.498233	0.61832	0.823162
MI0003530	39.3183	-0.311374	0.627602	-0.496133	0.619801	0.824411
MIMAT0026474	2.59451	-0.670992	1.36007	-0.493351	0.621764	0.825451
MI0018168	1.22764	-0.910576	1.85096	-0.491948	0.622756	0.825451
MI0016005	306.868	0.22003	0.447035	0.492199	0.622579	0.825451
MIMAT0017994	306.558	0.22068	0.44816	0.492414	0.622427	0.825451
MIMAT0003332	12.6875	-0.341497	0.702906	-0.485836	0.627083	0.82614
MI0022611	1.5902	-0.601698	1.23201	-0.488386	0.625276	0.82614
MI0014232	1.85838	-0.554178	1.14023	-0.486024	0.62695	0.82614
MI0022559	5.53922	0.284919	0.58489	0.487134	0.626164	0.82614
MI0031516	5.53922	0.284919	0.58489	0.487134	0.626164	0.82614
MI0031517	5.53922	0.284919	0.58489	0.487134	0.626164	0.82614
MI0031518	5.53922	0.284919	0.58489	0.487134	0.626164	0.82614
MI0006370	2.68691	-0.417852	0.863512	-0.483899	0.628458	0.827233
MI0022602	1.24786	-0.603567	1.25403	-0.481304	0.6303	0.828941
MIMAT0003298	4.44582	-0.409951	0.85624	-0.47878	0.632095	0.830582
MI0017977	1.73881	0.45011	0.943362	0.477134	0.633267	0.831402
MIMAT0019012	1.30355	-0.648069	1.37225	-0.472268	0.636736	0.832359
MIMAT0001621	45.5924	0.264434	0.558153	0.473766	0.635667	0.832359
MI0000091	16.1168	0.226804	0.479671	0.472833	0.636333	0.832359
MI0006431	4.32119	-0.32655	0.691016	-0.472565	0.636524	0.832359
MIMAT0027573	1.42336	0.516358	1.08787	0.474652	0.635035	0.832359
MI0021259	1.34959	0.603013	1.28512	0.469228	0.638906	0.834479
MI0022217	106.669	-0.261778	0.563263	-0.464753	0.642109	0.835071
MI0000784	3.19023	0.450118	0.96778	0.465104	0.641857	0.835071
MI0022681	1.49503	0.516823	1.10751	0.466652	0.640749	0.835071
MI0000089	2.81245	0.412941	0.88475	0.466732	0.640692	0.835071
MIMAT0002880	1.38574	-0.627856	1.3499	-0.465112	0.641851	0.835071
MIMAT0000242	5.97297	0.380783	0.828017	0.459874	0.645607	0.836755
MI0014161	5.45054	0.322278	0.697983	0.461728	0.644276	0.836755
MIMAT0000242_1	5.97297	0.380783	0.828017	0.459874	0.645607	0.836755
MIMAT0002873	4.75192	-0.3628	0.787288	-0.460823	0.644926	0.836755
MIMAT0005891	1.85726	0.520574	1.17058	0.444716	0.656525	0.849456
MI0000762	178.691	-0.274592	0.616417	-0.445465	0.655984	0.849456
MI0006354	2.3933	-0.362455	0.824199	-0.439766	0.660107	0.852111
MIMAT0005882	2.3933	-0.362455	0.824199	-0.439766	0.660107	0.852111
MIMAT0004551	21.5603	0.214127	0.487146	0.439554	0.66026	0.852111
MI0000743	17.6967	-0.311179	0.711295	-0.437482	0.661762	0.852232
MIMAT0026483	2.34466	0.532572	1.24414	0.428064	0.668605	0.852232
MI0000745	1.69623	0.46778	1.07374	0.435656	0.663087	0.852232
MI0003651	2.94542	-0.41994	0.979518	-0.428721	0.668126	0.852232
MIMAT0003306	2.78523	-0.420673	0.977445	-0.430381	0.666919	0.852232
MIMAT0027487	1.39469	-0.54742	1.26645	-0.432248	0.665561	0.852232
MI0003139	36.9508	0.174561	0.400048	0.436351	0.662582	0.852232
MIMAT0021128	5.51311	-1.74697	4.03326	-0.43314	0.664913	0.852232
MIMAT0004984	30.7645	0.174816	0.408604	0.427838	0.668769	0.852232
MIMAT0004984_1	30.7645	0.174816	0.408604	0.427838	0.668769	0.852232
MIMAT0027542	1.40075	0.765234	1.74523	0.438471	0.661045	0.852232
MIMAT0005941	4.28417	-0.298523	0.696574	-0.428559	0.668244	0.852232
MI0016590	1.89309	0.443345	1.0358	0.428023	0.668635	0.852232
MIMAT0018349	1.89309	0.443345	1.0358	0.428023	0.668635	0.852232
MIMAT0000705	175.526	-0.268323	0.620702	-0.432289	0.665532	0.852232
MI0017392	4.67362	-1.21712	2.85573	-0.426204	0.669959	0.853033
MI0005539	1.27065	0.641776	1.51197	0.424462	0.671229	0.853933
MIMAT0004487	16.5748	-0.195457	0.462239	-0.422848	0.672406	0.854715
MI0022663	2.55577	-0.364882	0.867002	-0.420855	0.673861	0.855849
MIMAT0005948	70.2939	0.137164	0.32975	0.415963	0.677437	0.859315
MIMAT0027633	1.26655	0.47162	1.13486	0.415574	0.677722	0.859315
MIMAT0000731	1526.52	-0.228673	0.555046	-0.41199	0.680347	0.861924
MIMAT0019759	4.39797	-0.289698	0.709201	-0.408485	0.682918	0.862924
MI0005763	31.1903	0.166762	0.407582	0.40915	0.682429	0.862924
MI0017434	6.13439	-0.25828	0.633325	-0.407816	0.683408	0.862924
MIMAT0019957	6.13439	-0.25828	0.633325	-0.407816	0.683408	0.862924
MIMAT0028221	2.3023	-0.410624	1.01072	-0.406267	0.684546	0.863643
MI0022742	1.72316	-0.45735	1.13241	-0.403874	0.686305	0.865143
MIMAT0004671	2.76369	0.315144	0.78728	0.400295	0.688939	0.867024
MI0001518	2.35369	-0.548007	1.36785	-0.400633	0.68869	0.867024
MIMAT0019795	13.955	-0.405895	1.02101	-0.397543	0.690967	0.86742
MIMAT0002821	36.6885	0.161551	0.4061	0.397811	0.69077	0.86742
MI0019134	13.8996	0.160711	0.403893	0.397905	0.6907	0.86742
MIMAT0025484	2.70588	0.275559	0.704097	0.391365	0.695528	0.872425
MIMAT0025467	71.8007	-0.254092	0.651981	-0.389723	0.696742	0.87279
MIMAT0022709	1.38342	-0.595163	1.52834	-0.389417	0.696968	0.87279
MIMAT0019210	1.76786	-0.41247	1.06564	-0.387064	0.698709	0.874249
MIMAT0004679	22.7911	-0.177219	0.461497	-0.384008	0.700972	0.87636
MIMAT0026477	4.54688	0.239976	0.627147	0.382647	0.701982	0.8769
MIMAT0022732	2.81926	0.253629	0.669763	0.378685	0.704922	0.879849
MI0000476	2.03787	-0.824583	2.19177	-0.376218	0.706755	0.881413
MIMAT0000418	9222.37	-0.189337	0.505567	-0.374504	0.708029	0.882278
MIMAT0004957	42.369	0.170303	0.462968	0.367851	0.712984	0.886504
MIMAT0027399	1.40407	0.377854	1.02754	0.367727	0.713077	0.886504
MIMAT0026614	2.81324	0.475057	1.29784	0.366035	0.714339	0.886504
MIMAT0018006	1.89212	0.415224	1.13398	0.366164	0.714242	0.886504
MIMAT0018003	1.89212	0.415224	1.13398	0.366164	0.714242	0.886504
MIMAT0019042	2.98584	0.28289	0.782441	0.361548	0.71769	0.888847
MI0000824	2.36377	-1.3275	3.67568	-0.361157	0.717982	0.888847
MIMAT0000771	2.36377	-1.3275	3.67568	-0.361157	0.717982	0.888847
MIMAT0004766	43.0713	-0.241483	0.689905	-0.350023	0.726321	0.897069
MIMAT0023701	3.59961	-1.34509	3.84394	-0.349924	0.726396	0.897069
MI0020353	3.59961	-1.34509	3.84394	-0.349924	0.726396	0.897069
MI0000439	9342.54	-0.172295	0.498577	-0.345574	0.729663	0.900372
MIMAT0019890	4.59185	-1.0499	3.04928	-0.344312	0.730612	0.900811
MIMAT0027369	1.93351	-0.38767	1.16484	-0.332809	0.739278	0.907475
MIMAT0022839	2.84127	0.224435	0.671364	0.334298	0.738155	0.907475
MI0022646	1.93416	-0.83729	2.50558	-0.33417	0.738251	0.907475
MI0003683	3.23152	-0.260326	0.786936	-0.33081	0.740788	0.907475
MIMAT0022710	3.12539	-0.260328	0.786968	-0.330799	0.740796	0.907475
MIMAT0027555	1.26242	0.419904	1.25425	0.334785	0.737787	0.907475
MIMAT0003249	33.9404	0.206747	0.624845	0.330877	0.740737	0.907475
MIMAT0019729	18.229	-0.194171	0.584584	-0.332153	0.739774	0.907475
MIMAT0000073	18.1102	0.235758	0.7159	0.329317	0.741916	0.908115
MI0005567	42.995	0.150337	0.466358	0.322363	0.747177	0.909376
MI0014185	3.46567	-0.235766	0.731656	-0.322236	0.747274	0.909376
MI0005540	8.47346	0.232513	0.722753	0.321705	0.747676	0.909376
MIMAT0022695	17.6552	-0.178323	0.546874	-0.326076	0.744367	0.909376
MI0014235	6.01866	0.185729	0.580319	0.320046	0.748933	0.909376
MI0014236	6.01866	0.185729	0.580319	0.320046	0.748933	0.909376
MIMAT0004550	148.751	-0.0751558	0.23442	-0.320603	0.748512	0.909376
MI0016014	2.30147	0.323716	1.00529	0.322011	0.747444	0.909376
MI0016013	2.30147	0.323716	1.00529	0.322011	0.747444	0.909376
MI0005756	1.39927	-0.594565	1.83201	-0.324542	0.745528	0.909376
MIMAT0018001	4.62727	0.185847	0.591142	0.314386	0.753228	0.911353
MI0016869	3.02483	0.246336	0.784642	0.313947	0.753561	0.911353
MI0003591	34.5091	0.196868	0.626747	0.314111	0.753437	0.911353
MIMAT0003328	14.9133	-0.205838	0.64966	-0.316839	0.751366	0.911353
MIMAT0002872	42.586	0.191813	0.607848	0.31556	0.752336	0.911353
MI0005561	43.032	0.110687	0.35526	0.311566	0.75537	0.912814
MI0000073	19.0319	0.218109	0.706937	0.308527	0.757682	0.914879
MIMAT0000064	5615.28	0.111628	0.363256	0.307299	0.758615	0.91528
MIMAT0019708	8.60248	0.242729	0.79273	0.306193	0.759457	0.915568
MI0022594	1.42258	0.309088	1.02263	0.302247	0.762463	0.917031
MI0000777	60.0714	0.156618	0.516112	0.303457	0.761542	0.917031
MI0000064	5637.9	0.109509	0.362345	0.302223	0.762482	0.917031
MIMAT0005950	14.7112	-0.103394	0.343346	-0.301136	0.763311	0.917236
MIMAT0000090	28.6906	0.187258	0.623328	0.300416	0.76386	0.917236
MIMAT0015032_1	10.1034	-0.190353	0.650151	-0.292783	0.769688	0.918161
MIMAT0019211	10.1034	-0.190353	0.650151	-0.292783	0.769688	0.918161
MI0016002	1.37221	-0.466308	1.58141	-0.294869	0.768094	0.918161
MI0005570	147.4	-0.255241	0.873267	-0.292282	0.770071	0.918161
MI0002468	487.613	0.0846169	0.287048	0.294783	0.768159	0.918161
MIMAT0002174	487.598	0.0848074	0.287079	0.295415	0.767677	0.918161
MIMAT0004495	788.65	-0.112783	0.381062	-0.295972	0.767252	0.918161
MIMAT0002823	3.60103	0.210527	0.718593	0.292972	0.769544	0.918161
MIMAT0002823_1	3.60103	0.210527	0.718593	0.292972	0.769544	0.918161
MIMAT0004960	145.326	-0.261598	0.899673	-0.29077	0.771227	0.918819
MIMAT0017992	1.52965	-0.350197	1.20941	-0.289559	0.772153	0.919202
MI0017307	5.8497	-0.181054	0.66149	-0.273706	0.78431	0.920111
MI0014186	20.0809	-0.163855	0.595566	-0.275125	0.78322	0.920111
MI0014187	20.0809	-0.163855	0.595566	-0.275125	0.78322	0.920111
MIMAT0022727	8.63651	-0.18224	0.642737	-0.283538	0.776765	0.920111
MI0023615	3.8172	0.198702	0.745688	0.266469	0.789878	0.920111
MI0000061	11834.8	0.113444	0.398703	0.284533	0.776002	0.920111
MIMAT0000062	11831.3	0.113447	0.3988	0.284471	0.776049	0.920111
MI0006318	5.16632	0.340321	1.20409	0.282638	0.777455	0.920111
MIMAT0000448	19.4326	-0.194374	0.723134	-0.268794	0.788088	0.920111
MIMAT0004606	18.1828	-0.194696	0.720751	-0.27013	0.78706	0.920111
MI0000807	97.1362	0.155471	0.566551	0.274417	0.783764	0.920111
MI0003678	13.5723	-0.198417	0.704956	-0.28146	0.778358	0.920111
MI0000486	5.48874	-0.228617	0.852718	-0.268104	0.788619	0.920111
MIMAT0004501	122.676	-0.0919902	0.336872	-0.273072	0.784798	0.920111
MIMAT0015075	3.11649	-0.27312	1.0005	-0.272982	0.784867	0.920111
MIMAT0015073	3.11649	-0.27312	1.0005	-0.272982	0.784867	0.920111
MIMAT0000451	3234.64	-0.111204	0.415526	-0.267622	0.78899	0.920111
MIMAT0027502	1.82734	-0.735753	2.66883	-0.275684	0.782791	0.920111
MI0022647	3.17411	0.212819	0.764799	0.278267	0.780807	0.920111
MI0006433	13.8794	0.116014	0.43467	0.266902	0.789544	0.920111
MIMAT0005943	13.7713	0.123514	0.432915	0.285309	0.775408	0.920111
MI0000062	12064.4	0.106481	0.396934	0.268258	0.7885	0.920111
MIMAT0000062_1	11948.6	0.1124	0.398008	0.282407	0.777631	0.920111
MI0011284	6.58398	-0.162598	0.598874	-0.271506	0.786002	0.920111
MI0000060	11974	0.108603	0.397577	0.273163	0.784728	0.920111
MIMAT0000062_2	11858.1	0.113544	0.398683	0.284799	0.775799	0.920111
MI0000067	13033.4	-0.112078	0.413694	-0.270921	0.786452	0.920111
MI0016436	2.64977	0.20219	0.742634	0.272261	0.785421	0.920111
MIMAT0000067	12958.1	-0.109399	0.415701	-0.263169	0.792421	0.922365
MI0000285	1.23922	-0.350708	1.3715	-0.255712	0.798173	0.924055
MIMAT0003273	4.10067	-0.17966	0.695131	-0.258455	0.796055	0.924055
MI0022589	4.33429	-0.912102	3.56962	-0.255518	0.798323	0.924055
MIMAT0027389	4.33429	-0.912102	3.56962	-0.255518	0.798323	0.924055
MI0014211	5.88095	-0.168589	0.651446	-0.258792	0.795796	0.924055
MI0003140	3.6571	0.174816	0.689867	0.253405	0.799955	0.924055
MI0003141	3.6571	0.174816	0.689867	0.253405	0.799955	0.924055
MI0016900	2.73863	-0.839632	3.30254	-0.254239	0.799311	0.924055
MIMAT0019072	2.73863	-0.839632	3.30254	-0.254239	0.799311	0.924055
MIMAT0004607	1.92907	-0.600391	2.33702	-0.256904	0.797253	0.924055
MIMAT0019211_1	10.0716	-0.164322	0.654947	-0.250893	0.801897	0.924891
MIMAT0015032	10.0716	-0.164322	0.654947	-0.250893	0.801897	0.924891
MI0000271	12.0559	0.138999	0.558931	0.248688	0.803603	0.926093
MI0000479	3260.87	-0.102597	0.413752	-0.247968	0.804159	0.926093
MIMAT0022276	2.3038	0.212438	0.872469	0.243491	0.807625	0.926573
MI0019136	2.3038	0.212438	0.872469	0.243491	0.807625	0.926573
MIMAT0014986	5.64414	-0.1539	0.630707	-0.244012	0.807221	0.926573
MIMAT0015070	1.74938	-0.294145	1.19443	-0.246264	0.805478	0.926573
MIMAT0026720	2.41648	-0.26268	1.07353	-0.244687	0.806699	0.926573
MIMAT0019873	4.11134	-0.198883	0.820892	-0.242277	0.808566	0.926952
MIMAT0022691	2.32509	0.236715	0.986046	0.240065	0.81028	0.928216
MI0008190	11.417	0.116548	0.502982	0.231714	0.81676	0.928637
MIMAT0006764	11.417	0.116548	0.502982	0.231714	0.81676	0.928637
MIMAT0000721	14.3456	-0.167855	0.713996	-0.235092	0.814137	0.928637
MIMAT0000431	247.692	-0.115418	0.49396	-0.233658	0.81525	0.928637
MI0008191	35.628	0.0924847	0.397501	0.232665	0.816021	0.928637
MIMAT0005793_1	35.628	0.0924847	0.397501	0.232665	0.816021	0.928637
MI0003178	1.25907	0.247059	1.04615	0.236159	0.813309	0.928637
MI0022213	1.79682	0.274284	1.18133	0.232183	0.816396	0.928637
MI0017273	9.03251	0.182385	0.784044	0.232621	0.816056	0.928637
MI0033422	2.73601	0.173999	0.7333	0.237282	0.812438	0.928637
MIMAT0039764	17.8699	0.113061	0.495275	0.228279	0.819429	0.929511
MIMAT0004600	79.8837	0.239343	1.05171	0.227575	0.819977	0.929511
MI0017289	18.7499	-0.133847	0.585773	-0.228497	0.81926	0.929511
MIMAT0004776	36.8981	0.106641	0.466596	0.228551	0.819218	0.929511
MI0022580	3.31794	0.197544	0.88909	0.222186	0.824169	0.930245
MIMAT0004805	2.27911	0.15654	0.712746	0.21963	0.826159	0.930245
MI0015832	1.78768	-0.897642	4.08341	-0.219827	0.826006	0.930245
MIMAT0016854	1.78768	-0.897642	4.08341	-0.219827	0.826006	0.930245
MIMAT0000755	95.359	0.127767	0.570317	0.224028	0.822735	0.930245
MI0001725	31.3872	0.125381	0.577354	0.217165	0.82808	0.930245
MIMAT0001629	31.1542	0.125258	0.580266	0.215863	0.829094	0.930245
MI0001726	31.3555	0.125359	0.577876	0.21693	0.828263	0.930245
MIMAT0001629_1	31.1542	0.125258	0.580266	0.215863	0.829094	0.930245
MIMAT0027491	2.08195	0.264329	1.18093	0.223832	0.822888	0.930245
MI0022651	2.2383	0.176386	0.804859	0.219151	0.826532	0.930245
MI0022658	1.96782	-0.448117	2.05406	-0.218162	0.827303	0.930245
MIMAT0027537	2.31904	-0.193142	0.877976	-0.219985	0.825883	0.930245
MI0016750	8.3758	-0.139416	0.648613	-0.214945	0.82981	0.930245
MIMAT0018927	8.3758	-0.139416	0.648613	-0.214945	0.82981	0.930245
MI0000806	38.0738	0.131368	0.63586	0.206599	0.836323	0.935659
MIMAT0000687	3.21421	0.197169	0.949013	0.207762	0.835415	0.935659
MIMAT0015054	5.73552	-0.134456	0.653973	-0.205599	0.837104	0.935659
MI0003169	3.35612	0.209	1.01486	0.20594	0.836838	0.935659
MIMAT0000092	11295.6	0.0958796	0.472418	0.202955	0.83917	0.936907
MIMAT0027513	2.07981	-0.17886	0.88286	-0.202592	0.839454	0.936907
MI0000093	11317.6	0.0946742	0.471673	0.20072	0.840917	0.93762
MI0003136	1.85579	-0.281257	1.40491	-0.200196	0.841327	0.93762
MI0005545	20.526	-0.116909	0.59003	-0.198141	0.842935	0.937675
MIMAT0004929	20.4994	-0.116898	0.589677	-0.198241	0.842857	0.937675
MIMAT0000071	3.17661	-0.153228	0.77542	-0.197607	0.843353	0.937675
MIMAT0015058	5.39666	-0.128866	0.659498	-0.1954	0.84508	0.937675
MIMAT0015058_1	5.39666	-0.128866	0.659498	-0.1954	0.84508	0.937675
MIMAT0015058_2	5.39666	-0.128866	0.659498	-0.1954	0.84508	0.937675
MIMAT0002861	2.50158	0.243827	1.26674	0.192483	0.847364	0.939522
MIMAT0005589	2.68471	-0.183693	0.960057	-0.191336	0.848262	0.939833
MI0000090	31.1252	0.114064	0.601069	0.189768	0.849491	0.940508
MIMAT0000754	34.7241	0.124419	0.660246	0.188444	0.850529	0.940971
MI0019306	2.04469	0.149176	0.806686	0.184924	0.853289	0.943337
MIMAT0000434	96.6177	-0.122853	0.680615	-0.180503	0.856758	0.946484
MI0005416	57.2192	0.0931136	0.523665	0.177811	0.858871	0.94744
MIMAT0004921	8.28613	0.133197	0.746964	0.178318	0.858473	0.94744
MI0000290	548.483	-0.0661856	0.379151	-0.174563	0.861423	0.948199
MI0014136	548.451	-0.0661857	0.379175	-0.174552	0.861432	0.948199
MIMAT0004614	695.229	0.098966	0.56401	0.175469	0.860711	0.948199
MIMAT0018178	5.31131	-0.109757	0.661466	-0.16593	0.868212	0.954279
MI0003575	2.04536	-0.246669	1.48414	-0.166203	0.867997	0.954279
MIMAT0004693	9.0054	-0.11227	0.692585	-0.162103	0.871224	0.956898
MI0000487	698.872	0.0906829	0.562758	0.16114	0.871983	0.957039
MIMAT0004497	221.657	-0.0555047	0.346929	-0.159989	0.87289	0.957343
MI0000068	13912.5	-0.0660918	0.415978	-0.158883	0.873761	0.957607
MI0022672	3.46652	-0.149336	0.947988	-0.15753	0.874827	0.958084
MIMAT0000067_1	13888.6	-0.0652143	0.416279	-0.15666	0.875513	0.958144
MI0006382	90.1808	-0.0619735	0.402736	-0.153881	0.877703	0.959744
MI0000739	1801.42	0.10096	0.66246	0.152402	0.87887	0.959744
MIMAT0000099_1	1801.07	0.101232	0.662502	0.152803	0.878554	0.959744
MIMAT0015044	2.40559	-0.550067	3.64339	-0.150977	0.879994	0.960281
MI0000480	8.56095	0.118785	0.79491	0.149431	0.881213	0.960921
MI0003814	244.568	0.0620072	0.423529	0.146406	0.883601	0.962143
MIMAT0005796	244.568	0.0620072	0.423529	0.146406	0.883601	0.962143
MI0000103	1738.58	0.0887246	0.658616	0.134714	0.892838	0.962167
MIMAT0000099	1731.73	0.0880127	0.660411	0.13327	0.89398	0.962167
MIMAT0000756	16.4054	0.0782162	0.549406	0.142365	0.886792	0.962167
MI0000812	297.858	-0.0597605	0.41224	-0.144965	0.884738	0.962167
MIMAT0000072	4.11968	-0.129901	0.991793	-0.130975	0.895795	0.962167
MIMAT0000458	4.8562	-0.122959	0.93098	-0.132075	0.894925	0.962167
MIMAT0018178_1	5.25077	-0.0909718	0.657963	-0.138263	0.890033	0.962167
MIMAT0002853	2.8112	0.13129	0.939935	0.13968	0.888913	0.962167
MI0022652	1.63012	0.177003	1.30031	0.136124	0.891723	0.962167
MI0016749	198.604	-0.0845316	0.603364	-0.1401	0.888581	0.962167
MIMAT0018926	198.604	-0.0845316	0.603364	-0.1401	0.888581	0.962167
MI0001150	204.714	0.0521777	0.383967	0.135891	0.891907	0.962167
MIMAT0001080	204.054	0.052518	0.385003	0.13641	0.891498	0.962167
MI0003840	205.833	-0.0817096	0.604713	-0.135121	0.892516	0.962167
MIMAT0018926_1	205.816	-0.0817092	0.604629	-0.135139	0.892502	0.962167
MIMAT0000065	4644.89	0.0410036	0.31457	0.130348	0.896291	0.962167
MIMAT0018204	2.011	-0.120934	0.901176	-0.134196	0.893248	0.962167
MIMAT0018443	5.08756	-0.0826726	0.577865	-0.143066	0.886238	0.962167
MI0008192	10.6782	0.0710781	0.540658	0.131466	0.895407	0.962167
MIMAT0006764_1	10.6782	0.0710781	0.540658	0.131466	0.895407	0.962167
MI0000442	26.9756	-0.0769085	0.622369	-0.123574	0.901653	0.965168
MI0017383	26.9756	-0.0769085	0.622369	-0.123574	0.901653	0.965168
MIMAT0027526	1.82077	-0.308195	2.44786	-0.125904	0.899808	0.965168
MI0016902	33.4084	-0.0624275	0.509245	-0.122588	0.902433	0.965168
MIMAT0019074	33.4084	-0.0624275	0.509245	-0.122588	0.902433	0.965168
MIMAT0000079	50.4622	0.0393396	0.322458	0.121999	0.902899	0.965168
MIMAT0005899	77.4092	-0.0500619	0.432221	-0.115825	0.907791	0.966317
MI0000287	1.5523	0.194308	1.67583	0.115947	0.907694	0.966317
MIMAT0000268	1.5523	0.194308	1.67583	0.115947	0.907694	0.966317
MIMAT0004774	469.528	-0.0507823	0.437388	-0.116103	0.907571	0.966317
MI0000094	9775.02	0.0556019	0.46972	0.118372	0.905773	0.966317
MIMAT0000092_1	9774.9	0.0555399	0.469714	0.118242	0.905876	0.966317
MI0016756	5.41708	-0.0877202	0.779158	-0.112583	0.910361	0.968374
MIMAT0018932	5.38546	-0.0875038	0.783821	-0.111637	0.911111	0.968494
MIMAT0000730	5.14301	0.0942006	0.872647	0.107948	0.914037	0.969315
MI0036559	1.32142	0.261368	2.43257	0.107445	0.914436	0.969315
MIMAT0044657	1.32142	0.261368	2.43257	0.107445	0.914436	0.969315
MIMAT0003150	95.5772	-0.0530425	0.488032	-0.108686	0.913451	0.969315
MIMAT0004696	1.41243	0.138801	1.33193	0.104211	0.917002	0.970725
MIMAT0027505	2.93018	-0.0856553	0.822367	-0.104157	0.917045	0.970725
MI0003629	10.529	0.0496807	0.483408	0.102772	0.918144	0.971015
MIMAT0000241	12.9963	0.0898493	0.885331	0.101487	0.919164	0.971015
MIMAT0002868	2.30229	0.0995463	0.981759	0.101396	0.919236	0.971015
MI0014231	2.04427	-0.0825405	0.928125	-0.0889325	0.929136	0.98079
MIMAT0000693	1838.38	0.0264922	0.315398	0.0839962	0.933059	0.982202
MI0010637	1.85047	-0.0755295	0.890448	-0.0848219	0.932403	0.982202
MIMAT0011163	1.80173	-0.0754984	0.891229	-0.0847128	0.93249	0.982202
MIMAT0000760	265.794	-0.0365465	0.427026	-0.0855837	0.931797	0.982202
MIMAT0028213	3.56085	0.0446981	0.674016	0.0663161	0.947126	0.984074
MI0006349	22.2276	-0.0287945	0.427266	-0.0673924	0.946269	0.984074
MI0006355	1.49578	0.135469	1.72752	0.0784183	0.937495	0.984074
MI0014200	3.55435	-0.119941	1.58848	-0.0755065	0.939812	0.984074
MIMAT0002817	68.0953	0.0388913	0.601446	0.0646629	0.948442	0.984074
MIMAT0000452	7.40673	-0.0563237	0.846006	-0.0665759	0.946919	0.984074
MI0000274	1.35658	0.0827701	1.08099	0.0765688	0.938967	0.984074
MIMAT0019876	23.999	0.0446102	0.688138	0.0648274	0.948311	0.984074
MIMAT0004590	23.999	0.0446102	0.688138	0.0648274	0.948311	0.984074
MIMAT0015069	1.94784	-0.0745946	0.973751	-0.0766054	0.938937	0.984074
MIMAT0004559	4.8939	-0.057946	0.79512	-0.072877	0.941904	0.984074
MI0003834	83.4434	-0.0320775	0.40101	-0.0799918	0.936244	0.984074
MIMAT0003886	77.3841	-0.0303505	0.42693	-0.0710901	0.943326	0.984074
MIMAT0027554	2.17612	-0.0845859	1.10766	-0.0763642	0.939129	0.984074
MI0000738	2.75422	0.0774972	1.07291	0.0722307	0.942418	0.984074
MIMAT0000683	2.49965	0.0861977	1.21233	0.0711007	0.943318	0.984074
MI0000786	46140.1	-0.0379498	0.542201	-0.0699921	0.9442	0.984074
MI0016092	1.98711	-0.0685908	0.866926	-0.0791196	0.936938	0.984074
MI0003609	2.91708	0.0470163	0.695278	0.0676224	0.946086	0.984074
MIMAT0026619	2.80604	0.0462906	0.698746	0.0662482	0.94718	0.984074
MIMAT0039323	1.62066	-0.100878	1.35529	-0.0744323	0.940666	0.984074
MI0014140	5.96166	-0.0386006	0.609133	-0.0633698	0.949472	0.98447
MI0022226	6.83671	-0.0299511	0.516638	-0.0579731	0.95377	0.986436
MIMAT0003887	3.94183	0.0368306	0.638011	0.0577273	0.953966	0.986436
MIMAT0000732	44613.2	-0.0317151	0.545343	-0.0581563	0.953624	0.986436
MI0003185	512.956	-0.026027	0.438238	-0.05939	0.952641	0.986436
MI0017259	1.62646	-0.0595523	1.24985	-0.0476475	0.961997	0.987051
MIMAT0019688	1.56293	-0.0626464	1.26596	-0.0494855	0.960532	0.987051
MIMAT0000271	511.361	-0.0204258	0.391207	-0.0522121	0.95836	0.987051
MIMAT0019198	511.224	-0.0196543	0.391141	-0.0502487	0.959924	0.987051
MI0023611	4.71336	-0.0322242	0.612774	-0.0525874	0.958061	0.987051
MI0006353	332.748	0.0340189	0.769469	0.0442108	0.964736	0.987051
MI0000251	16.4045	0.0425447	0.862356	0.0493354	0.960652	0.987051
MI0000475	40.684	-0.0304178	0.607218	-0.0500938	0.960048	0.987051
MI0014206	19.4984	-0.0313242	0.725371	-0.0431836	0.965555	0.987051
MIMAT0015050	19.4984	-0.0313242	0.725371	-0.0431836	0.965555	0.987051
MI0022638	2.00299	0.0541081	0.990872	0.0546066	0.956452	0.987051
MI0003149	3.89407	-0.0418108	0.933131	-0.0448069	0.964261	0.987051
MI0014154	6.93624	0.0265445	0.578472	0.0458873	0.9634	0.987051
MIMAT0014999	6.93624	0.0265445	0.578472	0.0458873	0.9634	0.987051
MI0000433	23586.9	-0.016127	0.374017	-0.0431184	0.965607	0.987051
MIMAT0000414	23585.9	-0.0161787	0.374034	-0.0432547	0.965499	0.987051
MIMAT0027032	9.26798	0.0326047	0.581577	0.0560625	0.955292	0.987051
MI0003130	1.30956	-0.0590407	1.4443	-0.0408785	0.967393	0.988211
MIMAT0005878	22.0399	-0.0158009	0.427996	-0.0369184	0.97055	0.98944
MI0006403	1.93144	-0.0382466	1.00902	-0.0379049	0.969764	0.98944
MIMAT0005920	1.90623	-0.0378007	1.00516	-0.0376065	0.970001	0.98944
MIMAT0027422	1.8608	0.0309503	0.910202	0.0340038	0.972874	0.991144
MI0003135	68.6787	0.0176054	0.601395	0.0292742	0.976646	0.99297
MIMAT0002171	13.3165	0.023188	0.75001	0.030917	0.975336	0.99297
MI0003145	1.41758	-0.0732945	2.81704	-0.0260183	0.979243	0.99297
MIMAT0002829	1.36704	-0.0733441	2.81102	-0.0260916	0.979184	0.99297
MI0000780	4.23492	0.0255092	0.931294	0.0273911	0.978148	0.99297
MIMAT0000724	4.23492	0.0255092	0.931294	0.0273911	0.978148	0.99297
MIMAT0005875	1.50017	0.0386202	1.42214	0.0271564	0.978335	0.99297
MI0000473	8.52311	-0.0203453	0.812625	-0.0250366	0.980026	0.993102
MIMAT0003284	8.34402	0.0127925	0.568667	0.0224956	0.982053	0.994492
MI0000808	17.2276	0.0114198	0.53988	0.0211526	0.983124	0.994686
MIMAT0004603	193.944	0.00541115	0.269096	0.0201086	0.983957	0.994686
MI0006345	1.58022	0.0259254	1.30985	0.0197927	0.984209	0.994686
MI0022227	1.47272	-0.0213071	1.32555	-0.0160741	0.987175	0.995892
MIMAT0002834	2.85305	0.0152228	0.945061	0.0161078	0.987148	0.995892
MI0003162	2.95182	-0.0149686	0.945486	-0.0158316	0.987369	0.995892
MIMAT0005881	323.506	0.00940078	0.779411	0.0120614	0.990377	0.998263
MI0003778	35.4597	0.00363273	0.400534	0.00906973	0.992764	0.999741
MIMAT0005793	35.2734	0.00344294	0.401608	0.00857287	0.99316	0.999741
MI0002465	13.7907	0.00275145	0.748432	0.00367629	0.997067	0.999876
MI0025242	42.995	6.42538e-05	0.412965	0.000155591	0.999876	0.999876
MIMAT0030021	42.995	6.42538e-05	0.412965	0.000155591	0.999876	0.999876
MI0000437	152642	0.000439665	0.75707	0.000580745	0.999537	0.999876
MIMAT0000416	152635	0.000441722	0.757084	0.000583452	0.999534	0.999876
MI0003177	3.27532	-0.00295264	0.824822	-0.00357973	0.997144	0.999876
MI0000651	138912	-0.0019656	0.75647	-0.00259838	0.997927	0.999876
MIMAT0000416_1	138882	-0.00195236	0.75653	-0.00258068	0.997941	0.999876
MI0015866	17.7981	0.00111422	0.821546	0.00135625	0.998918	0.999876
MIMAT0016888	17.6239	0.00114718	0.819881	0.00139921	0.998884	0.999876
MIMAT0027619	0.0573165	1.58412	4.98011	0.318089	0.750417	NA
MI0022705	0.250153	0.0371705	1.8452	0.0201444	0.983928	NA
MIMAT0027618	0.128528	0.94894	2.64524	0.358734	0.719794	NA
MI0006363	0	NA	NA	NA	NA	NA
MIMAT0005890	0	NA	NA	NA	NA	NA
MIMAT0027619_1	0.0573165	1.58412	4.98011	0.318089	0.750417	NA
MI0026420	0.250153	0.0371705	1.8452	0.0201444	0.983928	NA
MIMAT0027618_1	0.128528	0.94894	2.64524	0.358734	0.719794	NA
MIMAT0004571	0.360703	0.670548	1.88795	0.355173	0.72246	NA
MIMAT0001620	0.0833938	1.58412	4.98011	0.318089	0.750418	NA
MI0001641	0.378423	0.629513	2.02498	0.310874	0.755897	NA
MIMAT0001536	0.357162	0.629536	2.01143	0.31298	0.754296	NA
MIMAT0027353	0.269257	0.178958	2.45284	0.0729596	0.941838	NA
MIMAT0027356	0.103739	0	4.98011	0	1	NA
MI0022572	0.405575	1.26358	1.83358	0.689132	0.49074	NA
MIMAT0027355	0.230575	1.58416	2.87437	0.551132	0.581543	NA
MIMAT0027516	0	NA	NA	NA	NA	NA
MI0015861	0	NA	NA	NA	NA	NA
MIMAT0016883	0	NA	NA	NA	NA	NA
MI0003556	0.0874882	1.26353	4.98011	0.253716	0.799715	NA
MIMAT0003214	0.0874882	1.26353	4.98011	0.253716	0.799715	NA
MI0017322	0.320854	1.26357	2.72088	0.464396	0.642364	NA
MIMAT0019778	0.320854	1.26357	2.72088	0.464396	0.642364	NA
MI0015864	0	NA	NA	NA	NA	NA
MIMAT0016886	0	NA	NA	NA	NA	NA
MIMAT0027358	0	NA	NA	NA	NA	NA
MI0022573	0	NA	NA	NA	NA	NA
MIMAT0027357	0	NA	NA	NA	NA	NA
MIMAT0004557	0.200446	0.21275	2.86827	0.0741735	0.940872	NA
MI0019304	0.362372	-0.756585	1.9066	-0.396825	0.691497	NA
MIMAT0022490	0.330415	-0.526364	2.16848	-0.242734	0.808211	NA
MIMAT0027359	0.40649	2.05269	1.89742	1.08183	0.279327	NA
MIMAT0027360	0.973841	0.973635	1.41009	0.690476	0.489895	NA
MI0025516	0.398602	1.26358	1.805	0.700041	0.483902	NA
MIMAT0030421	0.234584	0	2.75601	0	1	NA
MIMAT0022977	0	NA	NA	NA	NA	NA
MIMAT0027362	0.383503	0.59639	1.66971	0.357183	0.720955	NA
MIMAT0027361	0.783523	4.12878	1.52178	2.71313	0.00666509	NA
MI0016076	0.249363	1.26356	3.23556	0.390523	0.69615	NA
MIMAT0018099	0.217393	1.26356	3.25642	0.388022	0.698	NA
MIMAT0018098	0.0319704	0	4.98011	0	1	NA
MI0016990	0	NA	NA	NA	NA	NA
MIMAT0019357	0	NA	NA	NA	NA	NA
MI0017328	0.841544	-0.966176	1.60814	-0.600803	0.547971	NA
MIMAT0019789	0.560775	-0.756018	1.80644	-0.418512	0.675573	NA
MIMAT0019788	0.114284	1.26355	4.2396	0.298035	0.765677	NA
MI0006352	0	NA	NA	NA	NA	NA
MIMAT0005880	0	NA	NA	NA	NA	NA
MIMAT0023709	0.171879	2.62605	4.6638	0.56307	0.573387	NA
MI0006390	0.254903	-0.164103	2.16275	-0.0758771	0.939517	NA
MIMAT0005907	0.0892207	0.674489	3.72844	0.180904	0.856443	NA
MI0016754	0	NA	NA	NA	NA	NA
MIMAT0018930	0	NA	NA	NA	NA	NA
MI0021271	0	NA	NA	NA	NA	NA
MIMAT0024610	0	NA	NA	NA	NA	NA
MI0017316	0.0730603	0	4.98011	0	1	NA
MIMAT0019769	0.0617969	0	4.98011	0	1	NA
MIMAT0019770	0	NA	NA	NA	NA	NA
MI0015860	0	NA	NA	NA	NA	NA
MIMAT0016882	0	NA	NA	NA	NA	NA
MI0014127	0.046503	1.58412	4.98011	0.318089	0.750417	NA
MIMAT0014977	0.0316232	0	4.98011	0	1	NA
MIMAT0027364	0.21816	2.62607	3.81965	0.687516	0.491757	NA
MI0022576	0.263983	2.62609	3.23347	0.812156	0.416702	NA
MIMAT0027363	0.0458233	0	4.98011	0	1	NA
MI0016764	0.112946	1.58414	4.21737	0.375622	0.707198	NA
MIMAT0018940	0.0944377	0	4.98011	0	1	NA
MI0016423	0.738783	-0.763595	1.38316	-0.552064	0.580904	NA
MIMAT0018191	0.679512	-0.762986	1.36719	-0.558067	0.576799	NA
MI0016757	0.0316232	0	4.98011	0	1	NA
MIMAT0018933	0.0316232	0	4.98011	0	1	NA
MI0015862	0.0220105	1.58412	4.98011	0.31809	0.750417	NA
MIMAT0016884	0.0220105	1.58412	4.98011	0.31809	0.750417	NA
MIMAT0022285	0	NA	NA	NA	NA	NA
MI0019142	0	NA	NA	NA	NA	NA
MIMAT0022286	0	NA	NA	NA	NA	NA
MIMAT0003215	1.06909	-1.94191	1.34317	-1.44576	0.148244	NA
MI0015863	0	NA	NA	NA	NA	NA
MIMAT0016885	0	NA	NA	NA	NA	NA
MI0022577	0.695474	0.540633	1.63321	0.331024	0.740626	NA
MIMAT0027365	0	NA	NA	NA	NA	NA
MIMAT0027366	0.678585	0.741959	1.72316	0.43058	0.666773	NA
MIMAT0022275	0	NA	NA	NA	NA	NA
MI0016060	0.305474	0.144794	2.60406	0.0556034	0.955658	NA
MIMAT0018080	0.139963	0.934676	3.48693	0.268051	0.78866	NA
MIMAT0000692	1063.29	0.933254	0.567746	1.64379	NA	NA
MIMAT0027368	0.156791	-0.0297646	2.88761	-0.0103077	0.991776	NA
MI0022578	1.02306	-0.947112	1.30704	-0.724621	0.468684	NA
MIMAT0027367	0.805945	-0.36404	1.52865	-0.238144	0.811769	NA
MIMAT0027372	1.10396	-0.367898	1.36938	-0.26866	0.788192	NA
MI0020356	0	NA	NA	NA	NA	NA
MIMAT0023704	0	NA	NA	NA	NA	NA
MIMAT0022283	0.0169989	0	4.98011	0	1	NA
MI0019141	0.0622027	0	4.98011	0	1	NA
MIMAT0022284	0	NA	NA	NA	NA	NA
MI0016758	0.345958	1.58417	1.82969	0.865815	0.386592	NA
MIMAT0018934	0.345958	1.58417	1.82969	0.865815	0.386592	NA
MI0022211	0	NA	NA	NA	NA	NA
MIMAT0025454	0	NA	NA	NA	NA	NA
MIMAT0025455	0	NA	NA	NA	NA	NA
MI0003941	0	NA	NA	NA	NA	NA
MIMAT0010364	0	NA	NA	NA	NA	NA
MIMAT0019942	0.0615364	1.58412	4.98011	0.318089	0.750417	NA
MIMAT0018935	0.366003	-1.04216	1.64653	-0.632944	0.52677	NA
MI0017345	0	NA	NA	NA	NA	NA
MIMAT0019817	0	NA	NA	NA	NA	NA
MIMAT0019816	0	NA	NA	NA	NA	NA
MI0039734	0.0370165	1.26354	4.98011	0.253716	0.799715	NA
MIMAT0049026	0.0370165	1.26354	4.98011	0.253716	0.799715	NA
MIMAT0014978_1	0.677554	-2.13433	1.96079	-1.08851	0.276372	NA
MIMAT0014978	0.60392	-1.93783	2.15494	-0.899252	0.368519	NA
MI0020345	0.522885	0.935285	2.86774	0.326141	0.744318	NA
MIMAT0023693	0.522885	0.935285	2.86774	0.326141	0.744318	NA
MI0017441	0.059027	0.934008	4.97981	0.187559	0.851223	NA
MIMAT0019967	0.0370165	1.26354	4.98011	0.253716	0.799715	NA
MI0016072	0.0349999	1.58412	4.98011	0.31809	0.750417	NA
MIMAT0018094	0	NA	NA	NA	NA	NA
MI0014130	1.05265	-1.5395	1.33105	-1.1566	0.247435	NA
MIMAT0019197	0	NA	NA	NA	NA	NA
MIMAT0014979	1.02068	-1.53962	1.32448	-1.16243	0.24506	NA
MIMAT0004612	0.0556428	1.26353	4.98011	0.253716	0.799715	NA
MIMAT0028222	0	NA	NA	NA	NA	NA
MI0023616	0	NA	NA	NA	NA	NA
MIMAT0028223	0	NA	NA	NA	NA	NA
MI0016760	0.921797	-0.848993	1.81543	-0.467653	0.640033	NA
MIMAT0019232	0.18482	0.935341	2.82935	0.330585	0.740958	NA
MIMAT0018936	0.584507	0.648334	2.67389	0.242468	0.808417	NA
MI0025526	0	NA	NA	NA	NA	NA
MIMAT0030431	0	NA	NA	NA	NA	NA
MI0039735	0.0212601	0	4.98011	0	1	NA
MIMAT0049027	0	NA	NA	NA	NA	NA
MIMAT0013518	0	NA	NA	NA	NA	NA
MI0000454	0	NA	NA	NA	NA	NA
MIMAT0000429	0	NA	NA	NA	NA	NA
MIMAT0037310	0	NA	NA	NA	NA	NA
MI0003558	0	NA	NA	NA	NA	NA
MIMAT0003216	0	NA	NA	NA	NA	NA
MI0025522	0	NA	NA	NA	NA	NA
MIMAT0030427	0	NA	NA	NA	NA	NA
MI0015855	0	NA	NA	NA	NA	NA
MIMAT0016877	0	NA	NA	NA	NA	NA
MI0036558	0	NA	NA	NA	NA	NA
MIMAT0044656	0	NA	NA	NA	NA	NA
MI0016762	0.743531	-1.52018	1.84794	-0.822636	0.410715	NA
MIMAT0018938	0.072992	0.934005	4.97981	0.187558	0.851223	NA
MIMAT0026734	0.844064	-0.499078	1.4913	-0.33466	0.737882	NA
MIMAT0027374	0.142785	2.30548	4.07804	0.565339	0.571843	NA
MI0022581	0.469662	3.07231	1.86259	1.64948	0.0990493	NA
MIMAT0027373	0.119646	0	4.16064	0	1	NA
MI0017976	0.0514162	1.58412	4.98011	0.318089	0.750417	NA
MIMAT0021079	0.0365364	0	4.98011	0	1	NA
MI0020354	0	NA	NA	NA	NA	NA
MIMAT0023702	0	NA	NA	NA	NA	NA
MI0022725	0.085559	0.595154	4.51163	0.131916	0.895051	NA
MIMAT0027656	0	NA	NA	NA	NA	NA
MIMAT0027657	0.0670508	0.934006	4.97981	0.187558	0.851223	NA
MI0015856	0.191813	2.62608	3.7714	0.696313	0.486233	NA
MIMAT0016878	0	NA	NA	NA	NA	NA
MI0003559	0.107025	0	4.98011	0	1	NA
MIMAT0003217	0	NA	NA	NA	NA	NA
MI0025919	0	NA	NA	NA	NA	NA
MIMAT0031010	0	NA	NA	NA	NA	NA
MIMAT0027375	0	NA	NA	NA	NA	NA
MIMAT0037332	0	NA	NA	NA	NA	NA
MI0015857	0	NA	NA	NA	NA	NA
MIMAT0016879	0	NA	NA	NA	NA	NA
MI0003561	0.742129	2.30591	1.87813	1.22777	0.219534	NA
MIMAT0003219	0.0813139	1.58412	4.98011	0.318089	0.750417	NA
MIMAT0027378	0.90175	0.339143	1.35029	0.251164	0.801687	NA
MI0022583	0.90175	0.339143	1.35029	0.251164	0.801687	NA
MIMAT0027377	0	NA	NA	NA	NA	NA
MIMAT0000442	0.42999	-0.785873	2.04963	-0.383422	0.701407	NA
MI0005116	0.765219	-1.41842	1.28189	-1.1065	0.268509	NA
MIMAT0003945	0.702562	-1.19081	1.33313	-0.893249	0.371724	NA
MI0015858	0	NA	NA	NA	NA	NA
MIMAT0016880	0	NA	NA	NA	NA	NA
MIMAT0021118	0.14766	1.58415	3.44041	0.460454	0.64519	NA
MI0017282	0.156622	1.98487	4.98011	0.398558	0.690219	NA
MIMAT0019720	0.156622	1.98487	4.98011	0.398558	0.690219	NA
MI0003562	0.113369	0.664959	4.97675	0.133613	0.893709	NA
MIMAT0003220	0.0763522	1.26353	4.98011	0.253716	0.799715	NA
MIMAT0004793	0.0185082	1.58412	4.98011	0.31809	0.750417	NA
MI0016058	0.0906316	2.62604	4.98011	0.527305	0.597982	NA
MIMAT0018078	0.0693715	2.62604	4.98011	0.527305	0.597982	NA
MI0005713	0.0687719	0	4.98011	0	1	NA
MIMAT0004971	0	NA	NA	NA	NA	NA
MI0006436	0	NA	NA	NA	NA	NA
MIMAT0005945	0	NA	NA	NA	NA	NA
MIMAT0022725	0	NA	NA	NA	NA	NA
MI0003563	0	NA	NA	NA	NA	NA
MIMAT0003221	0	NA	NA	NA	NA	NA
MI0014134	0	NA	NA	NA	NA	NA
MI0014135	0	NA	NA	NA	NA	NA
MIMAT0014981_1	0	NA	NA	NA	NA	NA
MIMAT0014981	0	NA	NA	NA	NA	NA
MI0006357	0.775497	0.209208	1.24069	0.168623	0.866093	NA
MIMAT0005885	0.6691	-0.42845	1.32391	-0.323625	0.746222	NA
MIMAT0022293	0.6691	-0.42845	1.32391	-0.323625	0.746222	NA
MI0019146	0.685658	-0.514087	1.31821	-0.389989	0.696545	NA
MIMAT0022294	0.0314377	1.26354	4.98011	0.253716	0.799715	NA
MI0003123	0.0165579	1.58412	4.98011	0.31809	0.750417	NA
MIMAT0004763	0	NA	NA	NA	NA	NA
MIMAT0002804	0	NA	NA	NA	NA	NA
MI0016763	0.289904	-1.0943	3.60135	-0.303858	0.761236	NA
MIMAT0018939	0.066776	0.664961	4.97675	0.133613	0.893708	NA
MI0039718	0	NA	NA	NA	NA	NA
MIMAT0049010	0	NA	NA	NA	NA	NA
MI0014137	0.0297595	1.26354	4.98011	0.253716	0.799715	NA
MIMAT0014983	0.0297595	1.26354	4.98011	0.253716	0.799715	NA
MIMAT0019199	0	NA	NA	NA	NA	NA
MI0016765	0.483383	1.66754	1.56452	1.06585	0.286492	NA
MIMAT0018941	0.0112635	0	4.98011	0	1	NA
MI0017372	0.475713	-0.696456	1.98691	-0.350523	0.725946	NA
MIMAT0019861	0	NA	NA	NA	NA	NA
MIMAT0019860	0.457204	-0.61916	1.98612	-0.311744	0.755235	NA
MIMAT0022692	0.264373	1.34387	2.47902	0.5421	0.58775	NA
MI0018170	0.369115	1.26357	2.75228	0.459098	0.646164	NA
MIMAT0021122	0.0695922	0	4.98011	0	1	NA
MI0006321	0.299421	1.58416	2.74833	0.576408	0.564339	NA
MIMAT0005586	0.0709628	1.58412	4.98011	0.318089	0.750417	NA
MI0022584	0.547323	-1.52471	1.36369	-1.11807	0.263535	NA
MIMAT0027379	0.0272419	1.58412	4.98011	0.318089	0.750417	NA
MIMAT0027380	0.475533	-1.4467	1.44344	-1.00226	0.316219	NA
MI0022585	0.924864	-1.02301	1.20675	-0.847735	0.396586	NA
MIMAT0027381	0.0602082	1.58412	4.98011	0.318089	0.750417	NA
MIMAT0027382	0.874448	-1.02258	1.22427	-0.835255	0.403574	NA
MI0000810	0.512723	0	3.62176	0	1	NA
MIMAT0004698	0	NA	NA	NA	NA	NA
MIMAT0000758	0.512723	0	3.62176	0	1	NA
MI0022706	0.574907	1.98492	1.81611	1.09295	0.274414	NA
MIMAT0027620	0	NA	NA	NA	NA	NA
MIMAT0027621	0.574907	1.98492	1.81611	1.09295	0.274414	NA
MIMAT0000266	1.14101	0.370209	1.44493	0.256212	0.797787	NA
MIMAT0009197	0.0833339	0.455389	4.97369	0.0915597	0.927048	NA
MI0015859	0.0693715	2.62604	4.98011	0.527305	0.597982	NA
MIMAT0016881	0	NA	NA	NA	NA	NA
MI0014138	0.194899	3.57189	4.96054	0.720061	0.471487	NA
MIMAT0014984	0.0152199	0	4.98011	0	1	NA
MIMAT0026476	0.0252667	0	4.98011	0	1	NA
MIMAT0019872	0.981281	-1.94075	1.32849	-1.46087	0.144051	NA
MIMAT0027383	0.174391	0.949193	2.92731	0.324254	0.745745	NA
MI0017876	1.17583	-0.861645	1.39765	-0.616496	0.537567	NA
MIMAT0021040	1.10593	-0.70612	1.41237	-0.499953	0.617108	NA
MIMAT0021039	0.0165579	1.58412	4.98011	0.31809	0.750417	NA
MIMAT0022967	0.0220105	1.58412	4.98011	0.31809	0.750417	NA
MIMAT0027386	0	NA	NA	NA	NA	NA
MI0022587	0	NA	NA	NA	NA	NA
MIMAT0027385	0	NA	NA	NA	NA	NA
MI0017296	0	NA	NA	NA	NA	NA
MIMAT0019741	0	NA	NA	NA	NA	NA
MIMAT0019742	0	NA	NA	NA	NA	NA
MI0006275	0.408255	2.30549	3.56049	0.64752	0.517295	NA
MIMAT0005827	0.408255	2.30549	3.56049	0.64752	0.517295	NA
MI0016766	0	NA	NA	NA	NA	NA
MIMAT0018942	0	NA	NA	NA	NA	NA
MI0017302	0.246935	-0.551288	2.83354	-0.194558	0.845739	NA
MIMAT0019752	0.188573	-0.225904	3.36155	-0.0672024	0.946421	NA
MIMAT0019753	0	NA	NA	NA	NA	NA
MIMAT0019891	0.0185082	1.58412	4.98011	0.31809	0.750417	NA
MIMAT0007399	0.0349999	1.58412	4.98011	0.31809	0.750417	NA
MI0007258	0.0349999	1.58412	4.98011	0.31809	0.750417	NA
MIMAT0026765	0	NA	NA	NA	NA	NA
MI0016767	0.117617	1.58414	4.21213	0.376089	0.706851	NA
MIMAT0018943	0.0505459	0	4.98011	0	1	NA
MI0014139	0	NA	NA	NA	NA	NA
MIMAT0014985	0	NA	NA	NA	NA	NA
MIMAT0019760	0.429248	-0.692657	1.95019	-0.355174	0.722459	NA
MI0016422	0.388127	3.32642	2.59989	1.27945	0.200739	NA
MIMAT0018190	0.124145	0	4.98011	0	1	NA
MIMAT0019200	0	NA	NA	NA	NA	NA
MIMAT0022492	0.982889	0.808055	1.1193	0.721929	0.470338	NA
MIMAT0027103	0.943849	-0.731758	1.3445	-0.54426	0.586263	NA
MI0020349	0.662651	1.26356	2.89702	0.436159	0.662722	NA
MIMAT0023697	0.662651	1.26356	2.89702	0.436159	0.662722	NA
MI0020355	0	NA	NA	NA	NA	NA
MIMAT0023703	0	NA	NA	NA	NA	NA
MIMAT0015029	0.0681821	0.646137	4.97646	0.129839	0.896694	NA
MI0016840	0	NA	NA	NA	NA	NA
MIMAT0019013	0	NA	NA	NA	NA	NA
MI0016841	0	NA	NA	NA	NA	NA
MIMAT0019014	0	NA	NA	NA	NA	NA
MI0016842	0.0704705	0	4.98011	0	1	NA
MIMAT0019015	0	NA	NA	NA	NA	NA
MI0015826	0	NA	NA	NA	NA	NA
MIMAT0016848	0	NA	NA	NA	NA	NA
MI0006401	0.0212601	0	4.98011	0	1	NA
MIMAT0005918	0.0212601	0	4.98011	0	1	NA
MI0017306	0.0297595	1.26354	4.98011	0.253716	0.799715	NA
MIMAT0019757	0	NA	NA	NA	NA	NA
MI0008336	0.0316232	0	4.98011	0	1	NA
MIMAT0007892	0.0316232	0	4.98011	0	1	NA
MIMAT0007891	0	NA	NA	NA	NA	NA
MI0003616	0	NA	NA	NA	NA	NA
MIMAT0003271	0	NA	NA	NA	NA	NA
MI0025922	0	NA	NA	NA	NA	NA
MIMAT0031013	0	NA	NA	NA	NA	NA
MI0003617	0.408015	3.52062	3.9365	0.894354	0.371132	NA
MIMAT0003272	0.0337768	1.26354	4.98011	0.253716	0.799715	NA
MI0005760	0.199701	1.65626	3.20182	0.517286	0.604957	NA
MIMAT0004981	0	NA	NA	NA	NA	NA
MIMAT0028235	0	NA	NA	NA	NA	NA
MI0023623	0	NA	NA	NA	NA	NA
MIMAT0028234	0	NA	NA	NA	NA	NA
MI0016001	0.196545	1.65669	2.82344	0.586762	0.557363	NA
MIMAT0017988	0.196545	1.65669	2.82344	0.586762	0.557363	NA
MI0014184	0	NA	NA	NA	NA	NA
MIMAT0015030	0	NA	NA	NA	NA	NA
MIMAT0019209	0	NA	NA	NA	NA	NA
MI0015827	0	NA	NA	NA	NA	NA
MIMAT0016849	0	NA	NA	NA	NA	NA
MI0006374	0	NA	NA	NA	NA	NA
MIMAT0005895	0	NA	NA	NA	NA	NA
MIMAT0026739	0	NA	NA	NA	NA	NA
MI0016432	0	NA	NA	NA	NA	NA
MIMAT0018199	0	NA	NA	NA	NA	NA
MIMAT0026637	0.119489	1.26353	4.98011	0.253716	0.799715	NA
MIMAT0028212	1.12373	0.328658	1.09395	0.300431	0.763848	NA
MIMAT0028214	0.0212601	0	4.98011	0	1	NA
MI0023612	0.0212601	0	4.98011	0	1	NA
MIMAT0028215	0	NA	NA	NA	NA	NA
MI0003619	0	NA	NA	NA	NA	NA
MIMAT0003274	0	NA	NA	NA	NA	NA
MI0017309	0	NA	NA	NA	NA	NA
MIMAT0019762	0	NA	NA	NA	NA	NA
MI0017311	0.224124	-0.349323	3.79447	-0.0920611	0.926649	NA
MI0017310	0.224124	-0.349323	3.79447	-0.0920611	0.926649	NA
MIMAT0019763_1	0.0866903	0.415776	4.97302	0.0836065	0.933369	NA
MIMAT0019763	0.0866903	0.415776	4.97302	0.0836065	0.933369	NA
MI0003620	0.288324	-0.0907218	2.4636	-0.0368249	0.970625	NA
MIMAT0003275	0.0923926	0.678281	4.97696	0.136284	0.891597	NA
MI0039500	0	NA	NA	NA	NA	NA
MIMAT0048636	0	NA	NA	NA	NA	NA
MIMAT0048635	0	NA	NA	NA	NA	NA
MIMAT0026738	0.0602115	1.58412	4.98011	0.318089	0.750417	NA
MIMAT0019771	0	NA	NA	NA	NA	NA
MI0022219	0.695075	1.38508	1.61894	0.855547	0.392248	NA
MIMAT0025471	0.0477936	0	4.98011	0	1	NA
MIMAT0025470	0.630393	1.6762	1.83247	0.91472	0.360339	NA
MI0003621	0	NA	NA	NA	NA	NA
MIMAT0003276	0	NA	NA	NA	NA	NA
MI0005758	0	NA	NA	NA	NA	NA
MIMAT0004979	0	NA	NA	NA	NA	NA
MI0003622	0.932377	1.26356	2.94036	0.42973	0.667392	NA
MIMAT0003277	0.932377	1.26356	2.94036	0.42973	0.667392	NA
MI0016843	0.239796	0.640285	2.57022	0.249117	0.80327	NA
MIMAT0020958	0.189791	1.58415	3.36417	0.470889	0.63772	NA
MIMAT0019016	0.0165579	1.58412	4.98011	0.31809	0.750417	NA
MI0017312	0.0318786	1.58412	4.98011	0.318089	0.750417	NA
MIMAT0019764	0.0169989	0	4.98011	0	1	NA
MIMAT0019765	0.0148797	1.58412	4.98011	0.31809	0.750417	NA
MIMAT0026736	0	NA	NA	NA	NA	NA
MI0022549	0.931113	0.761114	1.2048	0.631733	0.527562	NA
MI0022548	0.931113	0.761114	1.2048	0.631733	0.527562	NA
MIMAT0025843	0.222868	1.65786	2.22434	0.745329	0.456073	NA
MIMAT0025842	0.489998	0.859762	1.73191	0.496423	0.619596	NA
MIMAT0025841	0.489998	0.859762	1.73191	0.496423	0.619596	NA
MI0015822	0.0898397	2.62604	4.98011	0.527305	0.597982	NA
MIMAT0016844	0	NA	NA	NA	NA	NA
MI0016844	0	NA	NA	NA	NA	NA
MIMAT0019017	0	NA	NA	NA	NA	NA
MI0039502	0	NA	NA	NA	NA	NA
MIMAT0048640	0	NA	NA	NA	NA	NA
MIMAT0048639	0	NA	NA	NA	NA	NA
MI0016064	0	NA	NA	NA	NA	NA
MIMAT0018085	0	NA	NA	NA	NA	NA
MIMAT0018084	0	NA	NA	NA	NA	NA
MI0017313	0	NA	NA	NA	NA	NA
MIMAT0019766	0	NA	NA	NA	NA	NA
MI0017314	0.198788	-0.101567	2.17496	-0.0466982	0.962754	NA
MIMAT0019767	0.198788	-0.101567	2.17496	-0.0466982	0.962754	NA
MI0016598	0.368559	0.619785	1.97183	0.314319	0.753278	NA
MIMAT0018357	0.0575269	1.58412	4.98011	0.318089	0.750417	NA
MI0015823	0.0319704	0	4.98011	0	1	NA
MIMAT0016845	0	NA	NA	NA	NA	NA
MI0015824	0.657186	0.628036	1.43258	0.438396	0.661099	NA
MIMAT0016846	0.657186	0.628036	1.43258	0.438396	0.661099	NA
MIMAT0002811	0.288491	1.9849	3.06893	0.646774	0.517778	NA
MIMAT0002810	0.87908	-0.248449	1.74088	-0.142714	0.886516	NA
MI0016601	0.587977	-0.342512	1.55418	-0.220381	0.825574	NA
MIMAT0018360	0.130517	0.934695	3.46295	0.269913	0.787228	NA
MIMAT0019231	0.40501	0.462127	1.85828	0.248685	0.803604	NA
MI0022588	0.86851	1.80888	1.43573	1.2599	0.207704	NA
MIMAT0027387	0	NA	NA	NA	NA	NA
MIMAT0027388	0.857247	1.81032	1.45912	1.2407	0.214718	NA
MIMAT0027390	0	NA	NA	NA	NA	NA
MI0015830	0	NA	NA	NA	NA	NA
MIMAT0016852	0	NA	NA	NA	NA	NA
MI0025517	0.10615	2.62604	4.98011	0.527304	0.597982	NA
MIMAT0030422	0.0169989	0	4.98011	0	1	NA
MI0017318	0	NA	NA	NA	NA	NA
MIMAT0019773	0	NA	NA	NA	NA	NA
MIMAT0019774	0.648387	1.65868	1.97474	0.839951	0.400936	NA
MIMAT0019775	0.38259	0.347553	1.81305	0.191695	0.847981	NA
MI0006417	0	NA	NA	NA	NA	NA
MIMAT0005931	0	NA	NA	NA	NA	NA
MI0019296	0	NA	NA	NA	NA	NA
MIMAT0022483	0	NA	NA	NA	NA	NA
MI0015829	0.266927	0	4.39518	0	1	NA
MIMAT0016851	0.266927	0	4.39518	0	1	NA
MI0025906	0	NA	NA	NA	NA	NA
MIMAT0030997	0	NA	NA	NA	NA	NA
MI0021258	0	NA	NA	NA	NA	NA
MIMAT0024597	0	NA	NA	NA	NA	NA
MI0020350	0.230014	2.59872	4.41002	0.589277	0.555676	NA
MIMAT0023698	0.0898397	2.62604	4.98011	0.527305	0.597982	NA
MI0014188	0.442463	1.22005	2.37616	0.513456	0.607633	NA
MIMAT0015033	0.442463	1.22005	2.37616	0.513456	0.607633	NA
MI0016847	0.079639	0	4.98011	0	1	NA
MIMAT0019020	0.0252667	0	4.98011	0	1	NA
MI0017327	0	NA	NA	NA	NA	NA
MIMAT0019787	0	NA	NA	NA	NA	NA
MIMAT0019786	0	NA	NA	NA	NA	NA
MI0025890	0	NA	NA	NA	NA	NA
MIMAT0030981	0	NA	NA	NA	NA	NA
MI0025923	0	NA	NA	NA	NA	NA
MIMAT0031014	0	NA	NA	NA	NA	NA
MI0003623	1.01586	1.37231	1.359	1.00979	0.312596	NA
MIMAT0003278	0.0159784	1.58412	4.98011	0.31809	0.750417	NA
MI0025904	0	NA	NA	NA	NA	NA
MIMAT0030995	0	NA	NA	NA	NA	NA
MIMAT0027038	0.094496	1.26353	4.98011	0.253716	0.799715	NA
MI0016991	0	NA	NA	NA	NA	NA
MIMAT0019358	0	NA	NA	NA	NA	NA
MI0003933	0	NA	NA	NA	NA	NA
MIMAT0010357	0	NA	NA	NA	NA	NA
MIMAT0026640	0	NA	NA	NA	NA	NA
MIMAT0028219	0	NA	NA	NA	NA	NA
MI0023614	0	NA	NA	NA	NA	NA
MIMAT0028218	0	NA	NA	NA	NA	NA
MI0017321	0.895183	0.751	1.457	0.515444	0.606243	NA
MIMAT0019777	0.895183	0.751	1.457	0.515444	0.606243	NA
MI0014189	0	NA	NA	NA	NA	NA
MI0014190	0	NA	NA	NA	NA	NA
MIMAT0015034	0	NA	NA	NA	NA	NA
MIMAT0019212_1	0	NA	NA	NA	NA	NA
MIMAT0019212	0	NA	NA	NA	NA	NA
MIMAT0015034_1	0	NA	NA	NA	NA	NA
MIMAT0022280	0.173544	0.257188	3.37899	0.0761139	0.939328	NA
MI0019138	0.173544	0.257188	3.37899	0.0761139	0.939328	NA
MIMAT0022279	0	NA	NA	NA	NA	NA
MI0022590	0.999549	-0.688247	1.6889	-0.407512	0.683632	NA
MIMAT0027391	0.847548	-0.688309	1.68974	-0.407346	0.683754	NA
MI0016848	0.0866032	1.58413	4.46773	0.354572	0.72291	NA
MIMAT0019021	0	NA	NA	NA	NA	NA
MI0014191	0.279885	1.26356	3.14647	0.401581	0.687992	NA
MIMAT0015035	0.279885	1.26356	3.14647	0.401581	0.687992	NA
MI0021272	0.160164	1.14031	2.89558	0.39381	0.693721	NA
MIMAT0024611	0.160164	1.14031	2.89558	0.39381	0.693721	NA
MIMAT0004593	0.504557	-0.629967	1.93105	-0.326231	0.74425	NA
MIMAT0019213	0.104067	1.26355	4.32298	0.292285	0.770068	NA
MI0003624	0.34017	2.34482	2.59745	0.902737	0.366666	NA
MIMAT0003279	0	NA	NA	NA	NA	NA
MIMAT0026916	0.174653	0	4.67721	0	1	NA
MIMAT0027392	0.184842	1.58413	4.60185	0.344237	0.730668	NA
MIMAT0027394	0	NA	NA	NA	NA	NA
MI0022593	0.846883	-0.337718	1.44507	-0.233704	0.815215	NA
MIMAT0027396	0	NA	NA	NA	NA	NA
MIMAT0027397	0.79832	-0.344124	1.50222	-0.229077	0.818809	NA
MIMAT0022946	0	NA	NA	NA	NA	NA
MIMAT0041616	0	NA	NA	NA	NA	NA
MIMAT0004543	0.025273	0	4.98011	0	1	NA
MIMAT0027400	0.272651	0.175435	2.2128	0.0792816	0.936809	NA
MIMAT0027398	0	NA	NA	NA	NA	NA
MIMAT0027658	0	NA	NA	NA	NA	NA
MIMAT0027403	0.319973	0.0513005	2.28233	0.0224772	0.982067	NA
MI0022596	0.680808	0.319833	1.6034	0.199471	0.841894	NA
MIMAT0027402	0.214134	2.62608	3.72701	0.704607	0.481055	NA
MIMAT0003280	1.06386	3.07937	1.74611	1.76356	0.0778064	NA
MIMAT0019779	0	NA	NA	NA	NA	NA
MI0017323	0.08627	1.26353	4.98011	0.253716	0.799715	NA
MIMAT0019780	0.0165579	1.58412	4.98011	0.31809	0.750417	NA
MI0016850	0.299518	0	3.21587	0	1	NA
MIMAT0019023	0.267894	0	3.75332	0	1	NA
MI0014193	0.415566	-0.471699	1.73399	-0.27203	0.785599	NA
MIMAT0015037	0.331988	0.0108478	2.28524	0.0047469	0.996213	NA
MI0022707	0	NA	NA	NA	NA	NA
MIMAT0027622	0	NA	NA	NA	NA	NA
MI0022597	0.669432	3.22324	1.94531	1.65693	0.0975336	NA
MIMAT0027404	0	NA	NA	NA	NA	NA
MIMAT0027405	0.624228	3.21697	1.91975	1.67572	0.0937928	NA
[truncated: 2,802 more rows]
