# Supplementary material for: Multi-omics analysis in inclusion body myositis identifies mir-16 responsible for HLA overexpression
Source: Orphanet J Rare Dis. 2025 Jan 15;20:27. doi: 10.1186/s13023-024-03526-x (PMC11737257; doi:10.1186/s13023-024-03526-x)
Supplement: Supplementary file 3 — Additional file 3: Subnetwork nodes. Table of all nodes in the subnetworks, with their p-values. [file 13023_2024_3526_MOESM3_ESM.xlsx]

## Sheet: description
Column name	Column description
HGNC	HGNC symbol or miRBase name of a gene/miRNA
Identifier (Ensembl/miRBase)	Ensembl or miRBase identifier of gene/miRNA
Omics available	Whether only transcriptomics or transcriptomics and exomics are available for this gene/miRNA
Log2 Fold Change	Estimated log2 fold change of gene expression
expression pval	Unadjusted pvalue of fold change
adj expression pval	Adjusted pvalue of fold change (Benjamini–Hochberg procedure)
variant pval	Unadjusted pvalue from burden test
adj variant pval	Adjusted pvalue of burden test (Benjamini–Hochberg procedure)
combined pval	Fisher's method of expression and variant pvalues
adj combined pval	Adjuested pvalue of combined pvalue (Benjamini–Hochberg procedure)

## Sheet: nodes
HGNC	Identifier (Ensembl/miRBase)	Omics available	Log2 Fold Change	expression pval	adj expression pval	variant pval	adj variant pval	combined pval	adj combined pval
CXCL14	ENSG00000145824	mRNA + exome	1.27385	0.00335632	0.00842	0.393418	0.70112	0.0100747	0.0226575
CD8B	ENSG00000172116	mRNA + exome	3.20037	3.33172e-12	1.0095e-10	0.374939	0.689298	3.54877e-11	9.62866e-10
CD48	ENSG00000117091	mRNA + exome	3.39067	2.6976e-13	1.11144e-11	0.0879204	0.436714	7.67792e-13	3.39704e-11
hsa-miR-1-3p	MIMAT0000416	miRNA	-2.73134	1.09391e-07	2.06489e-06			1.09391e-07	2.06489e-06
hsa-miR-335-5p	MIMAT0000765	miRNA	2.02546	0.000139722	0.00082261			0.000139722	0.00082261
hsa-miR-16-5p	MIMAT0000069	miRNA	-1.29158	4.85434e-05	0.000332895			4.85434e-05	0.000332895
hsa-miR-26b-5p	MIMAT0000083	miRNA	-1.29901	2.82352e-06	3.05909e-05			2.82352e-06	3.05909e-05
XCL1	ENSG00000143184	mRNA + exome	6.14904	5.45817e-13	2.0385e-11	1	1	1.59578e-11	4.82575e-10
CXCL10	ENSG00000169245	mRNA + exome	5.35755	4.59604e-22	2.55638e-19	1	1	2.30407e-20	9.20092e-18
ASPN	ENSG00000106819	mRNA + exome	2.80605	4.10363e-12	1.21965e-10	0.233028	0.599793	2.74215e-11	7.65344e-10
RBM8A	ENSG00000265241	mRNA + exome	-1.14343	3.62993e-11	8.2289e-10	0.642814	0.822139	5.94569e-10	1.14602e-08
CCL26	ENSG00000006606	mRNA + exome	4.17163	1.19021e-10	2.34341e-09	0.562771	0.786056	1.63614e-09	2.79093e-08
CXCL11	ENSG00000169248	mRNA + exome	5.12799	2.87677e-19	6.35418e-17	0.765307	0.880468	9.67829e-18	1.81602e-15
CCL18	ENSG00000275385	mRNA + exome	7.01037	2.82976e-25	3.14791e-22	0.143778	0.519527	2.41934e-24	2.07294e-21
CD247	ENSG00000198821	mRNA + exome	1.49316	3.99964e-06	2.29262e-05	0.876293	0.931232	4.75306e-05	0.000226374
CD5	ENSG00000110448	mRNA + exome	3.73503	9.42616e-15	6.43873e-13	0.476126	0.74515	1.52761e-13	8.84424e-12
PPIC	ENSG00000168938	mRNA + exome	0.673133	6.75037e-07	4.74414e-06	0.347315	0.674717	3.81358e-06	2.4716e-05
CD28	ENSG00000178562	mRNA + exome	2.67104	1.39427e-10	2.69409e-09	0.643	0.822242	2.16375e-09	3.54718e-08
CXCL12	ENSG00000107562	mRNA + exome	1.63404	1.16587e-09	1.73754e-08	0.653748	0.828548	1.67642e-08	2.13654e-07
CD79A	ENSG00000105369	mRNA + exome	3.76153	1.12581e-10	2.23355e-09	0.62089	0.81267	1.70445e-09	2.88533e-08
CCR1	ENSG00000163823	mRNA + exome	2.69973	9.39879e-09	1.08992e-07	1	1	1.83114e-07	1.73152e-06
PPBP	ENSG00000163736	mRNA + exome	2.20449	0.00876695	0.0194552	0.243901	0.608717	0.0152838	0.0322054
CCL8	ENSG00000108700	mRNA + exome	2.72629	3.77703e-08	3.77315e-07	0.775835	0.884931	5.37589e-07	4.47723e-06
SNAPC4	ENSG00000165684	mRNA + exome	-0.774905	1.44448e-09	2.09074e-08	9.91119e-06	0.00385892	4.70689e-13	2.29079e-11
CCL21	ENSG00000137077	mRNA + exome	2.84513	4.67217e-05	0.000202067	0.405692	0.709342	0.000225057	0.000864587
CCL5	ENSG00000271503	mRNA + exome	3.97595	7.61171e-18	1.23484e-15	0.295568	0.64344	9.36711e-17	1.37626e-14
CCL28	ENSG00000151882	mRNA + exome	1.38551	0.00152801	0.00423588	0.0622705	0.385947	0.000976241	0.00305853
GFM1	ENSG00000168827	mRNA + exome	-0.540037	0.011576	0.0247441	0.561849	0.785882	0.0392538	0.0710611
PTPRC	ENSG00000081237	mRNA + exome	3.25052	2.22816e-14	1.33467e-12	0.0740871	0.412387	5.78393e-14	3.91647e-12
CCL13	ENSG00000181374	mRNA + exome	5.75901	9.70651e-21	3.21637e-18	0.802285	0.89706	3.68357e-19	9.56133e-17
VAV1	ENSG00000141968	mRNA + exome	2.24853	3.41236e-09	4.46964e-08	0.00945227	0.191626	8.11438e-10	1.51345e-08
CXCL2	ENSG00000081041	mRNA + exome	-2.72752	5.43291e-12	1.5412e-10	0.0013917	0.0740562	2.53412e-13	1.33615e-11
PF4	ENSG00000163737	mRNA + exome	2.75851	0.000967844	0.00284346	0.286282	0.639497	0.00254667	0.0069975
EIF4H	ENSG00000106682	mRNA + exome	-1.0154	1.21783e-10	2.39475e-09	0.149731	0.526374	4.69135e-10	9.33118e-09
VCAN	ENSG00000038427	mRNA + exome	1.75953	1.36443e-06	8.85403e-06	0.678269	0.839895	1.37827e-05	7.60909e-05
CXCL9	ENSG00000138755	mRNA + exome	5.45152	5.38006e-21	1.9043e-18	0.459363	0.738074	1.19738e-19	3.46363e-17
LRRC17	ENSG00000128606	mRNA + exome	2.48106	3.21599e-17	4.43238e-15	0.826195	0.90748	1.04067e-15	1.13339e-13
WBP2	ENSG00000132471	mRNA + exome	-1.24411	3.20943e-16	3.2884e-14	0.000269186	0.0306008	3.87866e-18	7.84497e-16
LCP2	ENSG00000043462	mRNA + exome	2.49415	7.08809e-13	2.59432e-11	0.0341759	0.30908	7.83687e-13	3.42841e-11
DHX37	ENSG00000150990	mRNA + exome	-1.17276	1.67662e-14	1.06259e-12	0.365155	0.683694	2.06485e-13	1.14035e-11
STAT1	ENSG00000115415	mRNA + exome	2.92145	6.22048e-17	7.87624e-15	0.00228285	0.0986913	6.30477e-18	1.24292e-15
CCR4	ENSG00000183813	mRNA + exome	3.70607	3.32341e-10	5.82214e-09	0.912266	0.949074	6.94797e-09	9.83706e-08
PDCD11	ENSG00000148843	mRNA + exome	-1.05976	4.73796e-12	1.36646e-10	0.454929	0.735958	6.0057e-11	1.53081e-09
IMP4	ENSG00000136718	mRNA + exome	-0.864618	6.88919e-09	8.24057e-08	0.361808	0.683586	5.18701e-08	5.73239e-07
UTP18	ENSG00000011260	mRNA + exome	-0.777129	1.24422e-05	6.30985e-05	0.849154	0.916411	0.000131623	0.000545039
NOP14	ENSG00000087269	mRNA + exome	-1.40234	4.25384e-13	1.63578e-11	0.125826	0.493854	1.68916e-12	6.74354e-11
CWC25	ENSG00000273559	mRNA + exome	-0.990108	3.52765e-09	4.60903e-08	0.0813287	0.424678	6.59062e-09	9.39948e-08
RPL39L	ENSG00000163923	mRNA + exome	2.10517	8.03348e-09	9.4568e-08	0.308581	0.651602	5.1601e-08	5.71168e-07
HNRNPA1	ENSG00000135486	mRNA + exome	-0.799335	1.93052e-09	2.69166e-08	0.799233	0.895486	3.28484e-08	3.82919e-07
DDX51	ENSG00000185163	mRNA + exome	-1.24618	2.23108e-19	5.03578e-17	0.0120938	0.209237	1.30491e-19	3.69503e-17
RRP9	ENSG00000114767	mRNA + exome	-1.20368	8.65046e-11	1.76569e-09	0.118749	0.485395	2.70178e-10	5.73264e-09
PTPN6	ENSG00000111679	mRNA + exome	1.84917	2.54198e-07	2.02707e-06	0.0839825	0.430103	3.98406e-07	3.44518e-06
RPP38	ENSG00000152464	mRNA + exome	-0.842827	2.3336e-08	2.45215e-07	0.934922	0.961024	4.06688e-07	3.50512e-06
CD8A	ENSG00000153563	mRNA + exome	4.21487	1.22626e-21	5.78721e-19	0.760844	0.878821	4.61119e-20	1.54239e-17
DOCK4	ENSG00000128512	mRNA + exome	0.63133	0.0153157	0.0313851	0.000639557	0.0485876	0.00012277	0.000512744
CD4	ENSG00000010610	mRNA + exome	3.27608	4.64003e-17	5.97222e-15	0.123561	0.491655	2.33345e-16	2.9073e-14
CD2	ENSG00000116824	mRNA + exome	3.8767	1.89651e-16	2.10973e-14	0.13524	0.507986	1.00547e-15	1.10276e-13
PIDD1	ENSG00000177595	mRNA + exome	-1.4344	1.07627e-14	7.22496e-13	0.944998	0.966477	3.37865e-13	1.71958e-11
SQSTM1	ENSG00000161011	mRNA + exome	-1.41608	8.34775e-12	2.25317e-10	0.0917698	0.443194	2.21376e-11	6.38463e-10
PIK3R1	ENSG00000145675	mRNA + exome	-0.533315	0.0630936	0.10533	0.341604	0.672368	0.104257	0.15953
UTP15	ENSG00000164338	mRNA + exome	-0.669647	2.55747e-09	3.46951e-08	0.363284	0.683629	2.02511e-08	2.51508e-07
WDR43	ENSG00000163811	mRNA + exome	-1.51738	3.52287e-15	2.74326e-13	0.452982	0.734632	5.59669e-14	3.83977e-12
B2M	ENSG00000166710	mRNA + exome	2.41382	3.9934e-26	6.91036e-23	0.450563	0.733918	1.0846e-24	1.20654e-21
LCK	ENSG00000182866	mRNA + exome	3.11778	1.11259e-13	5.20337e-12	0.123985	0.492004	4.54037e-13	2.23066e-11
LRRK2	ENSG00000188906	mRNA + exome	-1.56132	1.99408e-05	9.59697e-05	0.650016	0.826463	0.000158828	0.000641823
SRRM2	ENSG00000167978	mRNA + exome	-0.823266	5.8659e-05	0.00024644	0.421023	0.719211	0.000286701	0.00106922
NOP58	ENSG00000055044	mRNA + exome	-1.02287	9.94666e-07	6.67425e-06	0.064741	0.392931	1.13067e-06	8.53568e-06
FBL	ENSG00000105202	mRNA + exome	-0.915669	3.70936e-05	0.000165767	0.303812	0.648988	0.000139667	0.00057317
HLA-A	ENSG00000206503	mRNA + exome	1.96611	2.2161e-14	1.33467e-12	0.294855	0.643367	2.19955e-13	1.18143e-11
HLA-E	ENSG00000204592	mRNA + exome	1.45886	2.88927e-09	3.87575e-08	0.757663	0.877052	4.58391e-08	5.13966e-07
HLA-G	ENSG00000204632	mRNA + exome	3.71841	1.99819e-07	1.63616e-06	0.00518166	0.141954	2.24561e-08	2.7538e-07
SYK	ENSG00000165025	mRNA + exome	2.63631	2.43328e-14	1.42466e-12	0.598342	0.801736	4.78428e-13	2.3212e-11
HLA-B	ENSG00000234745	mRNA + exome	2.54612	6.12025e-23	3.97153e-20	0.163309	0.538446	5.39325e-22	2.89636e-19
NOP56	ENSG00000101361	mRNA + exome	-1.0062	3.38292e-09	4.4423e-08	0.054084	0.367337	4.28529e-09	6.46071e-08
HLA-C	ENSG00000204525	mRNA + exome	2.26767	5.31218e-14	2.75773e-12	6.41381e-05	0.0128062	1.40444e-16	1.94666e-14
HNRNPD	ENSG00000138668	mRNA + exome	-0.374995	2.28523e-06	1.40728e-05	0.789705	0.89152	2.56715e-05	0.000132387
ZAP70	ENSG00000115085	mRNA + exome	1.77923	2.59417e-08	2.69344e-07	0.142915	0.51943	7.56801e-08	7.95305e-07
BAG6	ENSG00000204463	mRNA + exome	-0.77474	1.16979e-06	7.71308e-06	2.45753e-05	0.00750462	7.2653e-10	1.37652e-08
EIF4A2	ENSG00000156976	mRNA + exome	-1.03853	5.60579e-08	5.35282e-07	0.239696	0.604599	2.56983e-07	2.34324e-06
SNRPA	ENSG00000077312	mRNA + exome	-0.775015	9.22797e-06	4.85201e-05	0.562852	0.786056	6.83944e-05	0.000310242
EIF4A1	ENSG00000161960	mRNA + exome	-2.20778	9.17815e-13	3.24128e-11	0.313999	0.655848	8.6098e-12	2.79935e-10
DDX21	ENSG00000165732	mRNA + exome	-1.38014	6.8008e-12	1.88444e-10	0.196798	0.570857	3.79292e-11	1.02554e-09
HLA-F	ENSG00000204642	mRNA + exome	2.45337	5.91544e-17	7.5514e-15	0.0431761	0.339952	1.06016e-16	1.54308e-14
BYSL	ENSG00000112578	mRNA + exome	-1.4502	2.27996e-14	1.345e-12	0.00679549	0.162521	5.79509e-15	5.1573e-13
EEF2	ENSG00000167658	mRNA + exome	-0.971016	6.848e-09	8.21022e-08	0.874002	0.930146	1.19308e-07	1.19339e-06
MRPS15	ENSG00000116898	mRNA + exome	-0.838102	0.000445045	0.00144399	0.753918	0.875645	0.00301968	0.00812658
RACK1	ENSG00000204628	mRNA + exome	-0.609935	9.54325e-05	0.000377129	0.121595	0.48845	0.000143475	0.00058694
RPLP0	ENSG00000089157	mRNA + exome	-0.962671	4.00315e-08	3.9685e-07	0.559722	0.785048	4.17073e-07	3.58273e-06
RPS18	ENSG00000231500	mRNA + exome	-0.261667	0.14782	0.216883	0.000546773	0.0460294	0.000842447	0.00269079
RPL14	ENSG00000188846	mRNA + exome	-0.737907	2.24532e-05	0.000106807	0.149315	0.525403	4.56146e-05	0.000218106
XAB2	ENSG00000076924	mRNA + exome	-0.895245	6.09152e-08	5.7427e-07	0.0221038	0.266892	2.88489e-08	3.42449e-07
TLR3	ENSG00000164342	mRNA + exome	2.44104	6.19996e-31	9.65582e-27	0.229284	0.596488	1.02392e-29	1.59465e-25
CDC40	ENSG00000168438	mRNA + exome	-0.382311	0.000513075	0.00163241	0.368623	0.686662	0.00181057	0.00521215
SNW1	ENSG00000100603	mRNA + exome	-0.634542	1.54471e-07	1.29969e-06	0.553782	0.783878	1.47769e-06	1.07641e-05
CRNKL1	ENSG00000101343	mRNA + exome	-0.81514	6.65756e-08	6.20867e-07	0.544189	0.779974	6.56967e-07	5.3041e-06
RPS23	ENSG00000186468	mRNA + exome	-0.375538	0.0142784	0.0294894	0.207198	0.578816	0.0201859	0.0407335
UBC	ENSG00000150991	mRNA + exome	-2.01873	1.91123e-21	8.2682e-19	0.920069	0.952673	8.57953e-20	2.61995e-17
MRPL4	ENSG00000105364	mRNA + exome	-0.578027	0.00207911	0.00552953	0.29522	0.64344	0.00515333	0.0128228
LSM7	ENSG00000130332	mRNA + exome	-0.50715	0.0133244	0.0278319	0.30342	0.648479	0.0263224	0.0508425
SF3B2	ENSG00000087365	mRNA + exome	-0.445964	3.02924e-05	0.000139084	0.462815	0.740187	0.000170691	0.000682502
SF3B3	ENSG00000189091	mRNA + exome	-0.799234	2.4123e-08	2.52651e-07	0.0227908	0.270447	1.2272e-08	1.61078e-07
PRPF4	ENSG00000136875	mRNA + exome	-0.532062	0.000125477	0.000478847	0.000959571	0.0620098	2.03873e-06	1.43088e-05
PRPF19	ENSG00000110107	mRNA + exome	-0.898021	6.71005e-11	1.41987e-09	0.0996483	0.454428	1.78735e-10	3.9682e-09
SNRPB	ENSG00000125835	mRNA + exome	-0.516786	4.74337e-05	0.000204862	0.715942	0.856644	0.000383418	0.00137146
EFTUD2	ENSG00000108883	mRNA + exome	-0.939347	1.15617e-09	1.72639e-08	0.316418	0.656556	8.31498e-09	1.14296e-07
SNRNP40	ENSG00000060688	mRNA + exome	-0.383532	0.000361985	0.00120538	0.371908	0.688188	0.00133454	0.00400851
FYN	ENSG00000010810	mRNA + exome	1.38267	2.30646e-06	1.41644e-05	0.375865	0.68965	1.29677e-05	7.21022e-05
PRPF6	ENSG00000101161	mRNA + exome	-0.765759	4.50325e-05	0.00019574	0.586964	0.797708	0.000305055	0.00112649
PRPF8	ENSG00000174231	mRNA + exome	-0.719413	1.37053e-05	6.87647e-05	0.229797	0.597073	4.30473e-05	0.000206855
