# Supplementary material for: Multi-omics analysis in inclusion body myositis identifies mir-16 responsible for HLA overexpression
Source: Orphanet J Rare Dis. 2025 Jan 15;20:27. doi: 10.1186/s13023-024-03526-x (PMC11737257; doi:10.1186/s13023-024-03526-x)
Supplement: Supplementary file 4 — Additional file 4: Subnetwork edges. Table of all edges in the subnetwork, with their score or correlation. [file 13023_2024_3526_MOESM4_ESM.xlsx]

## Sheet: description
Column name	Column description
Node 1 (HGNC)	The HGNC symbol or miRBase name for the first node in an edge
Node 2 (HGNC)	The HGNC symbol or miRBase nam for the second node in an edge
Edge type	Whether the edge is based on database information or expression correlation
Edge data source	The data source of the edge (STRINGDB, miRTarBase, cor_mRNA or cor_miRNA)
Edge weight	The weight of the edges. For correlation based edges, this is expression correlation. For STRING based edges, this is their scores in STRING.

## Sheet: edges
Node 1 (HGNC)	Node 2 (HGNC)	Edge type	Edge data source	Edge weight
CD48	CD8B	correlation	cor_mRNA	0.796045
hsa-miR-1-3p	CXCL14	correlation	cor_miRNA	-0.514203
hsa-miR-1-3p	CD8B	correlation	cor_miRNA	-0.535133
hsa-miR-1-3p	CD48	correlation	cor_miRNA	-0.530272
hsa-miR-16-5p	CD8B	correlation	cor_miRNA	-0.527908
hsa-miR-16-5p	CD48	correlation	cor_miRNA	-0.515845
hsa-miR-26b-5p	CD8B	correlation	cor_miRNA	-0.618707
XCL1	CXCL14	database	STRING	221
XCL1	CD8B	correlation	cor_mRNA	0.86731
XCL1	CD48	correlation	cor_mRNA	0.841016
XCL1	hsa-miR-1-3p	correlation	cor_miRNA	-0.548422
XCL1	hsa-miR-16-5p	correlation	cor_miRNA	-0.504209
XCL1	hsa-miR-26b-5p	correlation	cor_miRNA	-0.571825
CXCL10	CXCL14	database	STRING	221
CXCL10	CD8B	correlation	cor_mRNA	0.86347
CXCL10	hsa-miR-26b-5p	correlation	cor_miRNA	-0.626935
CXCL10	XCL1	database	STRING	221
CXCL10	XCL1	correlation	cor_mRNA	0.800069
ASPN	hsa-miR-1-3p	correlation	cor_miRNA	-0.532638
ASPN	hsa-miR-335-5p	database	miRTarBase	1
ASPN	hsa-miR-26b-5p	database	miRTarBase	1
RBM8A	ASPN	database	STRING	265
CCL26	CXCL14	database	STRING	223
CCL26	hsa-miR-1-3p	correlation	cor_miRNA	-0.582302
CCL26	hsa-miR-335-5p	database	miRTarBase	1
CCL26	hsa-miR-26b-5p	correlation	cor_miRNA	-0.528748
CCL26	XCL1	database	STRING	221
CCL26	CXCL10	database	STRING	225
CXCL11	CXCL14	database	STRING	213
CXCL11	CD8B	correlation	cor_mRNA	0.844042
CXCL11	hsa-miR-16-5p	correlation	cor_miRNA	-0.516739
CXCL11	hsa-miR-26b-5p	correlation	cor_miRNA	-0.663476
CXCL11	XCL1	database	STRING	221
CXCL11	XCL1	correlation	cor_mRNA	0.780893
CXCL11	CXCL10	database	STRING	221
CXCL11	CXCL10	correlation	cor_mRNA	0.887622
CXCL11	CCL26	database	STRING	229
CCL18	CD8B	correlation	cor_mRNA	0.827217
CCL18	hsa-miR-16-5p	correlation	cor_miRNA	-0.562643
CCL18	hsa-miR-26b-5p	correlation	cor_miRNA	-0.597525
CCL18	CXCL10	correlation	cor_mRNA	0.703178
CD247	CD48	database	STRING	379
CD247	CD48	correlation	cor_mRNA	0.857007
CD247	hsa-miR-1-3p	correlation	cor_miRNA	-0.503659
CD5	CD8B	correlation	cor_mRNA	0.789547
CD5	CD48	correlation	cor_mRNA	0.899316
CD5	hsa-miR-26b-5p	correlation	cor_miRNA	-0.529178
CD5	XCL1	correlation	cor_mRNA	0.833874
CD5	CXCL10	correlation	cor_mRNA	0.80932
CD5	CXCL11	correlation	cor_mRNA	0.734759
CD5	CD247	database	STRING	379
CD5	CD247	correlation	cor_mRNA	0.731564
PPIC	hsa-miR-1-3p	correlation	cor_miRNA	-0.618879
PPIC	hsa-miR-26b-5p	database	miRTarBase	1
PPIC	ASPN	correlation	cor_mRNA	0.753055
PPIC	RBM8A	database	STRING	350
CD28	CD8B	correlation	cor_mRNA	0.772306
CD28	CD48	correlation	cor_mRNA	0.865547
CD28	hsa-miR-1-3p	correlation	cor_miRNA	-0.524467
CD28	hsa-miR-26b-5p	database	miRTarBase	1
CD28	XCL1	correlation	cor_mRNA	0.790041
CD28	CXCL11	correlation	cor_mRNA	0.707355
CD28	CD247	database	STRING	379
CD28	CD247	correlation	cor_mRNA	0.769403
CD28	CD5	correlation	cor_mRNA	0.796565
CXCL12	CXCL14	database	STRING	221
CXCL12	CXCL14	correlation	cor_mRNA	0.723483
CXCL12	hsa-miR-1-3p	database	miRTarBase	1
CXCL12	hsa-miR-1-3p	correlation	cor_miRNA	-0.765057
CXCL12	XCL1	database	STRING	221
CXCL12	CXCL10	database	STRING	221
CXCL12	CCL26	database	STRING	221
CXCL12	CXCL11	database	STRING	226
CXCL12	CD247	correlation	cor_mRNA	0.702895
CXCL12	CD28	correlation	cor_mRNA	0.744574
CD79A	hsa-miR-1-3p	correlation	cor_miRNA	-0.571896
CD79A	hsa-miR-335-5p	database	miRTarBase	1
CD79A	CD5	database	STRING	379
CCR1	CD48	correlation	cor_mRNA	0.71965
CCR1	XCL1	correlation	cor_mRNA	0.71228
CCR1	CCL26	database	STRING	379
CCR1	CCL18	database	STRING	200
CCR1	CD5	correlation	cor_mRNA	0.811033
CCR1	CD28	correlation	cor_mRNA	0.725012
PPBP	CXCL14	database	STRING	221
PPBP	hsa-miR-335-5p	database	miRTarBase	1
PPBP	CXCL10	database	STRING	221
PPBP	CCL26	database	STRING	229
PPBP	CXCL11	database	STRING	221
PPBP	CXCL12	database	STRING	221
CCL8	CD8B	correlation	cor_mRNA	0.845014
CCL8	CD48	correlation	cor_mRNA	0.755777
CCL8	hsa-miR-1-3p	correlation	cor_miRNA	-0.554279
CCL8	hsa-miR-16-5p	correlation	cor_miRNA	-0.503642
CCL8	hsa-miR-26b-5p	correlation	cor_miRNA	-0.515744
CCL8	XCL1	correlation	cor_mRNA	0.886736
CCL8	CXCL10	database	STRING	213
CCL8	CXCL10	correlation	cor_mRNA	0.734709
CCL8	CCL26	database	STRING	227
CCL8	CXCL11	database	STRING	217
CCL8	CXCL11	correlation	cor_mRNA	0.769268
CCL8	CD5	correlation	cor_mRNA	0.712188
CCL8	CD28	correlation	cor_mRNA	0.822551
CCL8	CCR1	database	STRING	520
CCL8	PPBP	database	STRING	519
SNAPC4	PPIC	database	STRING	261
CCL21	CXCL14	database	STRING	221
CCL21	XCL1	database	STRING	221
CCL21	CXCL10	database	STRING	243
CCL21	CCL26	database	STRING	233
CCL21	CXCL12	database	STRING	221
CCL21	PPBP	database	STRING	244
CCL5	CXCL14	database	STRING	203
CCL5	CD8B	correlation	cor_mRNA	0.899151
CCL5	CD48	correlation	cor_mRNA	0.875666
CCL5	hsa-miR-1-3p	correlation	cor_miRNA	-0.602911
CCL5	hsa-miR-16-5p	correlation	cor_miRNA	-0.514142
CCL5	hsa-miR-26b-5p	correlation	cor_miRNA	-0.545692
CCL5	XCL1	database	STRING	203
CCL5	XCL1	correlation	cor_mRNA	0.913041
CCL5	CXCL10	database	STRING	226
CCL5	CXCL10	correlation	cor_mRNA	0.786081
CCL5	CCL26	database	STRING	207
CCL5	CXCL11	database	STRING	207
CCL5	CXCL11	correlation	cor_mRNA	0.761721
CCL5	CCL18	correlation	cor_mRNA	0.744961
CCL5	CD5	correlation	cor_mRNA	0.817887
CCL5	CD28	correlation	cor_mRNA	0.768491
CCL5	CXCL12	database	STRING	201
CCL5	CCR1	database	STRING	402
CCL5	PPBP	database	STRING	223
CCL5	CCL8	database	STRING	206
CCL5	CCL8	correlation	cor_mRNA	0.79869
CCL5	CCL21	database	STRING	207
CCL28	CXCL14	database	STRING	221
CCL28	hsa-miR-1-3p	correlation	cor_miRNA	-0.579402
CCL28	XCL1	database	STRING	221
CCL28	CXCL10	database	STRING	221
CCL28	CCL26	database	STRING	228
CCL28	CXCL12	database	STRING	221
CCL28	PPBP	database	STRING	217
CCL28	CCL21	database	STRING	221
CCL28	CCL5	database	STRING	207
GFM1	hsa-miR-16-5p	database	miRTarBase	1
GFM1	RBM8A	database	STRING	553
GFM1	PPIC	database	STRING	283
GFM1	SNAPC4	database	STRING	305
PTPRC	CD8B	correlation	cor_mRNA	0.750815
PTPRC	CD48	correlation	cor_mRNA	0.933977
PTPRC	XCL1	correlation	cor_mRNA	0.855448
PTPRC	CXCL10	correlation	cor_mRNA	0.70537
PTPRC	CD247	database	STRING	393
PTPRC	CD247	correlation	cor_mRNA	0.815479
PTPRC	CD5	correlation	cor_mRNA	0.924133
PTPRC	CD28	database	STRING	379
PTPRC	CD28	correlation	cor_mRNA	0.892128
PTPRC	CD79A	database	STRING	379
PTPRC	CCR1	correlation	cor_mRNA	0.827663
PTPRC	CCL8	correlation	cor_mRNA	0.774023
PTPRC	CCL5	correlation	cor_mRNA	0.800474
CCL13	CXCL14	database	STRING	221
CCL13	CD8B	correlation	cor_mRNA	0.868478
CCL13	hsa-miR-26b-5p	correlation	cor_miRNA	-0.591957
CCL13	XCL1	database	STRING	619
CCL13	XCL1	correlation	cor_mRNA	0.780283
CCL13	CXCL10	database	STRING	221
CCL13	CXCL10	correlation	cor_mRNA	0.752426
CCL13	CCL26	database	STRING	223
CCL13	CXCL11	database	STRING	221
CCL13	CCL18	correlation	cor_mRNA	0.753277
CCL13	CD5	correlation	cor_mRNA	0.704772
CCL13	CXCL12	database	STRING	221
CCL13	PPBP	database	STRING	221
CCL13	CCL8	database	STRING	211
CCL13	CCL8	correlation	cor_mRNA	0.803594
CCL13	CCL21	database	STRING	221
CCL13	CCL5	database	STRING	201
CCL13	CCL5	correlation	cor_mRNA	0.74558
CCL13	CCL28	database	STRING	221
CCL13	PTPRC	correlation	cor_mRNA	0.701729
VAV1	CD8B	correlation	cor_mRNA	0.74276
VAV1	CD48	correlation	cor_mRNA	0.881811
VAV1	hsa-miR-1-3p	correlation	cor_miRNA	-0.611331
VAV1	hsa-miR-16-5p	correlation	cor_miRNA	-0.536596
VAV1	hsa-miR-26b-5p	database	miRTarBase	1
VAV1	hsa-miR-26b-5p	correlation	cor_miRNA	-0.504879
VAV1	XCL1	correlation	cor_mRNA	0.844787
VAV1	CD247	database	STRING	267
VAV1	CD247	correlation	cor_mRNA	0.793971
VAV1	CD5	database	STRING	379
VAV1	CD5	correlation	cor_mRNA	0.897288
VAV1	CD28	database	STRING	379
VAV1	CD28	correlation	cor_mRNA	0.795621
VAV1	CCR1	correlation	cor_mRNA	0.825301
VAV1	CCL8	correlation	cor_mRNA	0.797553
VAV1	CCL5	correlation	cor_mRNA	0.771253
VAV1	PTPRC	database	STRING	267
VAV1	PTPRC	correlation	cor_mRNA	0.915989
VAV1	CCL13	correlation	cor_mRNA	0.758845
CXCL2	CXCL14	database	STRING	226
CXCL2	hsa-miR-1-3p	database	miRTarBase	1
CXCL2	hsa-miR-335-5p	database	miRTarBase	1
CXCL2	XCL1	database	STRING	221
CXCL2	CXCL11	database	STRING	232
CXCL2	CXCL12	database	STRING	224
CXCL2	CCL8	database	STRING	547
CXCL2	CCL21	database	STRING	223
CXCL2	CCL5	database	STRING	228
CXCL2	CCL28	database	STRING	231
PF4	CXCL14	database	STRING	230
PF4	XCL1	database	STRING	221
PF4	CXCL11	database	STRING	203
PF4	CXCL12	database	STRING	379
PF4	PPBP	correlation	cor_mRNA	0.813885
PF4	CCL21	database	STRING	220
PF4	CCL5	database	STRING	461
PF4	CXCL2	database	STRING	213
EIF4H	RBM8A	correlation	cor_mRNA	0.854241
EIF4H	SNAPC4	correlation	cor_mRNA	0.737825
EIF4H	GFM1	database	STRING	261
VCAN	hsa-miR-1-3p	correlation	cor_miRNA	-0.535603
VCAN	XCL1	database	STRING	342
VCAN	CXCL10	database	STRING	342
VCAN	ASPN	correlation	cor_mRNA	0.814637
VCAN	CXCL12	database	STRING	342
VCAN	CXCL12	correlation	cor_mRNA	0.777296
VCAN	CCL8	database	STRING	342
VCAN	CCL21	database	STRING	342
VCAN	CCL5	database	STRING	342
VCAN	CCL28	correlation	cor_mRNA	0.704157
VCAN	PF4	database	STRING	342
CXCL9	CXCL14	database	STRING	660
CXCL9	CD8B	correlation	cor_mRNA	0.898407
CXCL9	hsa-miR-335-5p	database	miRTarBase	1
CXCL9	hsa-miR-16-5p	correlation	cor_miRNA	-0.534387
CXCL9	hsa-miR-26b-5p	database	miRTarBase	1
CXCL9	hsa-miR-26b-5p	correlation	cor_miRNA	-0.699668
CXCL9	XCL1	database	STRING	221
CXCL9	XCL1	correlation	cor_mRNA	0.82029
CXCL9	CXCL10	database	STRING	221
CXCL9	CXCL10	correlation	cor_mRNA	0.912827
CXCL9	CCL26	database	STRING	223
CXCL9	CXCL11	database	STRING	221
CXCL9	CXCL11	correlation	cor_mRNA	0.913145
CXCL9	CCL18	correlation	cor_mRNA	0.856871
CXCL9	CD5	correlation	cor_mRNA	0.750084
CXCL9	CXCL12	database	STRING	221
CXCL9	PPBP	database	STRING	517
CXCL9	CCL8	correlation	cor_mRNA	0.724248
CXCL9	CCL21	database	STRING	243
CXCL9	CCL5	database	STRING	221
CXCL9	CCL5	correlation	cor_mRNA	0.827109
CXCL9	CCL28	database	STRING	221
CXCL9	CCL13	database	STRING	221
CXCL9	CCL13	correlation	cor_mRNA	0.738536
CXCL9	CXCL2	database	STRING	226
CXCL9	PF4	database	STRING	230
LRRC17	CD48	correlation	cor_mRNA	0.750574
LRRC17	hsa-miR-1-3p	correlation	cor_miRNA	-0.722276
LRRC17	hsa-miR-335-5p	database	miRTarBase	1
LRRC17	hsa-miR-26b-5p	database	miRTarBase	1
LRRC17	RBM8A	database	STRING	265
LRRC17	CD247	correlation	cor_mRNA	0.771146
LRRC17	PPIC	correlation	cor_mRNA	0.709797
LRRC17	CXCL12	correlation	cor_mRNA	0.862137
LRRC17	CCL5	correlation	cor_mRNA	0.713557
WBP2	hsa-miR-1-3p	database	miRTarBase	1
WBP2	hsa-miR-335-5p	database	miRTarBase	1
WBP2	RBM8A	correlation	cor_mRNA	0.808577
WBP2	EIF4H	correlation	cor_mRNA	0.729914
LCP2	CD8B	correlation	cor_mRNA	0.763523
LCP2	CD48	correlation	cor_mRNA	0.9381
LCP2	XCL1	correlation	cor_mRNA	0.863829
LCP2	CXCL10	correlation	cor_mRNA	0.714615
LCP2	CD247	correlation	cor_mRNA	0.799336
LCP2	CD5	correlation	cor_mRNA	0.932278
LCP2	CD28	correlation	cor_mRNA	0.871533
LCP2	CCR1	correlation	cor_mRNA	0.864309
LCP2	CCL8	correlation	cor_mRNA	0.794673
LCP2	CCL5	correlation	cor_mRNA	0.805635
LCP2	PTPRC	database	STRING	379
LCP2	PTPRC	correlation	cor_mRNA	0.978542
LCP2	CCL13	correlation	cor_mRNA	0.710169
LCP2	VAV1	database	STRING	578
LCP2	VAV1	correlation	cor_mRNA	0.927569
DHX37	hsa-miR-16-5p	database	miRTarBase	1
DHX37	RBM8A	correlation	cor_mRNA	0.728464
DHX37	SNAPC4	database	STRING	261
DHX37	GFM1	database	STRING	269
DHX37	WBP2	correlation	cor_mRNA	0.883909
STAT1	CD8B	correlation	cor_mRNA	0.786157
STAT1	hsa-miR-26b-5p	correlation	cor_miRNA	-0.572083
STAT1	CXCL10	correlation	cor_mRNA	0.844418
STAT1	CXCL11	correlation	cor_mRNA	0.821798
STAT1	CD5	correlation	cor_mRNA	0.750869
STAT1	CCR1	database	STRING	305
STAT1	CXCL9	correlation	cor_mRNA	0.849474
CCR4	CD48	correlation	cor_mRNA	0.740109
CCR4	hsa-miR-335-5p	database	miRTarBase	1
CCR4	CXCL10	correlation	cor_mRNA	0.722835
CCR4	CCL18	database	STRING	200
CCR4	CD5	correlation	cor_mRNA	0.866636
CCR4	CXCL12	database	STRING	457
CCR4	CCR1	correlation	cor_mRNA	0.802004
CCR4	CCL8	database	STRING	260
CCR4	CCL5	database	STRING	463
CCR4	PTPRC	correlation	cor_mRNA	0.820363
CCR4	VAV1	correlation	cor_mRNA	0.732416
CCR4	LCP2	correlation	cor_mRNA	0.809998
PDCD11	RBM8A	correlation	cor_mRNA	0.758543
PDCD11	EIF4H	database	STRING	264
PDCD11	EIF4H	correlation	cor_mRNA	0.711946
PDCD11	WBP2	correlation	cor_mRNA	0.747555
PDCD11	DHX37	correlation	cor_mRNA	0.83024
IMP4	hsa-miR-335-5p	correlation	cor_miRNA	-0.52397
IMP4	RBM8A	correlation	cor_mRNA	0.767632
IMP4	WBP2	correlation	cor_mRNA	0.718711
IMP4	DHX37	correlation	cor_mRNA	0.751242
IMP4	PDCD11	database	STRING	788
UTP18	PDCD11	database	STRING	699
UTP18	IMP4	database	STRING	784
NOP14	hsa-miR-16-5p	database	miRTarBase	1
NOP14	RBM8A	correlation	cor_mRNA	0.738766
NOP14	EIF4H	correlation	cor_mRNA	0.810891
NOP14	DHX37	database	STRING	412
NOP14	PDCD11	database	STRING	731
NOP14	PDCD11	correlation	cor_mRNA	0.721062
NOP14	IMP4	database	STRING	792
NOP14	UTP18	database	STRING	798
CWC25	SNAPC4	database	STRING	387
CWC25	GFM1	database	STRING	303
CWC25	EIF4H	database	STRING	349
CWC25	DHX37	database	STRING	287
CWC25	IMP4	correlation	cor_mRNA	0.782438
RPL39L	CXCL14	correlation	cor_mRNA	0.774439
RPL39L	hsa-miR-1-3p	correlation	cor_miRNA	-0.630111
RPL39L	PPIC	correlation	cor_mRNA	0.712999
RPL39L	CXCL12	correlation	cor_mRNA	0.83504
RPL39L	GFM1	database	STRING	336
RPL39L	VCAN	correlation	cor_mRNA	0.731369
RPL39L	LRRC17	correlation	cor_mRNA	0.802557
HNRNPA1	hsa-miR-1-3p	database	miRTarBase	1
HNRNPA1	hsa-miR-16-5p	database	miRTarBase	1
HNRNPA1	RBM8A	database	STRING	681
HNRNPA1	RBM8A	correlation	cor_mRNA	0.792947
HNRNPA1	SNAPC4	correlation	cor_mRNA	0.740467
HNRNPA1	GFM1	database	STRING	261
HNRNPA1	EIF4H	correlation	cor_mRNA	0.747894
HNRNPA1	PDCD11	database	STRING	336
HNRNPA1	IMP4	correlation	cor_mRNA	0.77066
HNRNPA1	UTP18	correlation	cor_mRNA	0.747658
HNRNPA1	CWC25	database	STRING	349
HNRNPA1	CWC25	correlation	cor_mRNA	0.813653
DDX51	RBM8A	database	STRING	327
DDX51	RBM8A	correlation	cor_mRNA	0.751545
DDX51	SNAPC4	correlation	cor_mRNA	0.849544
DDX51	GFM1	database	STRING	266
DDX51	EIF4H	correlation	cor_mRNA	0.715704
DDX51	WBP2	correlation	cor_mRNA	0.787676
DDX51	DHX37	correlation	cor_mRNA	0.740814
DDX51	PDCD11	database	STRING	262
DDX51	IMP4	correlation	cor_mRNA	0.733751
DDX51	CWC25	correlation	cor_mRNA	0.820924
DDX51	HNRNPA1	correlation	cor_mRNA	0.888992
RRP9	hsa-miR-16-5p	database	miRTarBase	1
RRP9	RBM8A	correlation	cor_mRNA	0.732383
RRP9	WBP2	correlation	cor_mRNA	0.76372
RRP9	DHX37	database	STRING	318
RRP9	DHX37	correlation	cor_mRNA	0.759415
RRP9	PDCD11	database	STRING	733
RRP9	IMP4	database	STRING	796
RRP9	IMP4	correlation	cor_mRNA	0.919561
RRP9	UTP18	database	STRING	784
RRP9	NOP14	database	STRING	796
RRP9	CWC25	correlation	cor_mRNA	0.818676
RRP9	HNRNPA1	correlation	cor_mRNA	0.746667
RRP9	DDX51	correlation	cor_mRNA	0.779045
PTPN6	CD48	correlation	cor_mRNA	0.850575
PTPN6	hsa-miR-1-3p	correlation	cor_miRNA	-0.530809
PTPN6	XCL1	correlation	cor_mRNA	0.761919
PTPN6	CD247	database	STRING	423
PTPN6	CD247	correlation	cor_mRNA	0.778316
PTPN6	CD5	database	STRING	379
PTPN6	CD5	correlation	cor_mRNA	0.838018
PTPN6	CD28	correlation	cor_mRNA	0.736647
PTPN6	CD79A	database	STRING	379
PTPN6	CCR1	correlation	cor_mRNA	0.80473
PTPN6	CCL8	correlation	cor_mRNA	0.704117
PTPN6	PTPRC	database	STRING	379
PTPN6	PTPRC	correlation	cor_mRNA	0.869634
PTPN6	CCL13	correlation	cor_mRNA	0.726407
PTPN6	VAV1	database	STRING	390
PTPN6	VAV1	correlation	cor_mRNA	0.955621
PTPN6	LCP2	database	STRING	379
PTPN6	LCP2	correlation	cor_mRNA	0.89934
RPP38	hsa-miR-335-5p	correlation	cor_miRNA	-0.539646
RPP38	RBM8A	correlation	cor_mRNA	0.782251
RPP38	PPIC	database	STRING	265
RPP38	SNAPC4	correlation	cor_mRNA	0.726344
RPP38	GFM1	database	STRING	339
RPP38	EIF4H	correlation	cor_mRNA	0.727306
RPP38	PDCD11	database	STRING	595
RPP38	IMP4	database	STRING	734
RPP38	IMP4	correlation	cor_mRNA	0.786324
RPP38	UTP18	database	STRING	734
RPP38	UTP18	correlation	cor_mRNA	0.798807
RPP38	NOP14	database	STRING	734
RPP38	CWC25	correlation	cor_mRNA	0.737145
RPP38	RPL39L	database	STRING	328
RPP38	HNRNPA1	correlation	cor_mRNA	0.881788
RPP38	DDX51	database	STRING	262
RPP38	DDX51	correlation	cor_mRNA	0.801645
RPP38	RRP9	database	STRING	734
RPP38	RRP9	correlation	cor_mRNA	0.792915
CD8A	CD8B	database	STRING	841
CD8A	CD8B	correlation	cor_mRNA	0.973151
CD8A	CD48	correlation	cor_mRNA	0.835363
CD8A	hsa-miR-1-3p	correlation	cor_miRNA	-0.525768
CD8A	hsa-miR-335-5p	database	miRTarBase	1
CD8A	hsa-miR-16-5p	correlation	cor_miRNA	-0.509526
CD8A	hsa-miR-26b-5p	correlation	cor_miRNA	-0.578713
CD8A	XCL1	correlation	cor_mRNA	0.849334
CD8A	CXCL10	correlation	cor_mRNA	0.850538
CD8A	CXCL11	correlation	cor_mRNA	0.828033
CD8A	CCL18	correlation	cor_mRNA	0.792691
CD8A	CD5	correlation	cor_mRNA	0.834508
CD8A	CD28	correlation	cor_mRNA	0.823752
CD8A	CCL8	correlation	cor_mRNA	0.852639
CD8A	CCL5	correlation	cor_mRNA	0.881025
CD8A	PTPRC	database	STRING	379
CD8A	PTPRC	correlation	cor_mRNA	0.811695
CD8A	CCL13	correlation	cor_mRNA	0.86422
CD8A	VAV1	correlation	cor_mRNA	0.782409
CD8A	CXCL9	correlation	cor_mRNA	0.865204
CD8A	LCP2	correlation	cor_mRNA	0.824594
CD8A	STAT1	correlation	cor_mRNA	0.747816
CD8A	PTPN6	correlation	cor_mRNA	0.715015
DOCK4	PPIC	database	STRING	265
DOCK4	GFM1	database	STRING	339
DOCK4	STAT1	database	STRING	291
DOCK4	PDCD11	database	STRING	265
DOCK4	IMP4	database	STRING	361
DOCK4	UTP18	database	STRING	372
DOCK4	NOP14	database	STRING	372
DOCK4	RPL39L	database	STRING	732
DOCK4	DDX51	database	STRING	262
DOCK4	RRP9	database	STRING	372
CD4	CD8B	correlation	cor_mRNA	0.718336
CD4	CD48	correlation	cor_mRNA	0.866209
CD4	hsa-miR-1-3p	correlation	cor_miRNA	-0.549668
CD4	XCL1	correlation	cor_mRNA	0.776959
CD4	CD247	correlation	cor_mRNA	0.768883
CD4	CD5	database	STRING	861
CD4	CD5	correlation	cor_mRNA	0.881888
CD4	CD28	database	STRING	336
CD4	CD28	correlation	cor_mRNA	0.846328
CD4	CXCL12	database	STRING	379
CD4	CXCL12	correlation	cor_mRNA	0.732215
CD4	CCR1	correlation	cor_mRNA	0.850072
CD4	CCL8	correlation	cor_mRNA	0.73889
CD4	CCL5	correlation	cor_mRNA	0.717783
CD4	PTPRC	database	STRING	379
CD4	PTPRC	correlation	cor_mRNA	0.934016
CD4	CCL13	correlation	cor_mRNA	0.754192
CD4	VAV1	correlation	cor_mRNA	0.904977
CD4	LCP2	correlation	cor_mRNA	0.945415
CD4	CCR4	correlation	cor_mRNA	0.795866
CD4	PTPN6	correlation	cor_mRNA	0.90158
CD4	CD8A	database	STRING	268
CD4	CD8A	correlation	cor_mRNA	0.799932
CD2	CD8B	correlation	cor_mRNA	0.958924
CD2	CD48	database	STRING	379
CD2	CD48	correlation	cor_mRNA	0.822592
CD2	hsa-miR-26b-5p	correlation	cor_miRNA	-0.5842
CD2	XCL1	correlation	cor_mRNA	0.854112
CD2	CXCL10	correlation	cor_mRNA	0.878412
CD2	CXCL11	correlation	cor_mRNA	0.902611
CD2	CCL18	correlation	cor_mRNA	0.752152
CD2	CD247	database	STRING	379
CD2	CD5	database	STRING	379
CD2	CD5	correlation	cor_mRNA	0.831597
CD2	CD28	correlation	cor_mRNA	0.833814
CD2	CCL8	correlation	cor_mRNA	0.849489
CD2	CCL5	correlation	cor_mRNA	0.879463
CD2	PTPRC	database	STRING	379
CD2	PTPRC	correlation	cor_mRNA	0.818287
CD2	CCL13	correlation	cor_mRNA	0.863703
CD2	VAV1	correlation	cor_mRNA	0.78298
CD2	CXCL9	correlation	cor_mRNA	0.889021
CD2	LCP2	correlation	cor_mRNA	0.807218
CD2	STAT1	correlation	cor_mRNA	0.784225
CD2	PTPN6	correlation	cor_mRNA	0.702308
CD2	CD8A	correlation	cor_mRNA	0.970295
CD2	CD4	database	STRING	336
CD2	CD4	correlation	cor_mRNA	0.767311
PIDD1	hsa-miR-26b-5p	database	miRTarBase	1
PIDD1	RBM8A	database	STRING	265
PIDD1	PPIC	database	STRING	262
PIDD1	SNAPC4	database	STRING	262
PIDD1	SNAPC4	correlation	cor_mRNA	0.73622
PIDD1	IMP4	correlation	cor_mRNA	0.711637
PIDD1	CWC25	correlation	cor_mRNA	0.790973
PIDD1	HNRNPA1	correlation	cor_mRNA	0.773251
PIDD1	DDX51	database	STRING	254
PIDD1	DDX51	correlation	cor_mRNA	0.894819
PIDD1	RRP9	correlation	cor_mRNA	0.755052
PIDD1	DOCK4	database	STRING	266
SQSTM1	CD48	database	STRING	377
SQSTM1	hsa-miR-335-5p	database	miRTarBase	1
SQSTM1	hsa-miR-16-5p	database	miRTarBase	1
SQSTM1	RBM8A	correlation	cor_mRNA	0.799282
SQSTM1	SNAPC4	correlation	cor_mRNA	0.76205
SQSTM1	EIF4H	correlation	cor_mRNA	0.863951
SQSTM1	WBP2	correlation	cor_mRNA	0.735235
SQSTM1	IMP4	correlation	cor_mRNA	0.705309
SQSTM1	NOP14	correlation	cor_mRNA	0.712614
SQSTM1	HNRNPA1	correlation	cor_mRNA	0.763423
SQSTM1	DDX51	correlation	cor_mRNA	0.743542
SQSTM1	RPP38	correlation	cor_mRNA	0.8191
PIK3R1	hsa-miR-16-5p	database	miRTarBase	1
PIK3R1	CD247	database	STRING	294
PIK3R1	CD5	database	STRING	379
PIK3R1	CD28	database	STRING	454
PIK3R1	VAV1	database	STRING	379
PIK3R1	LCP2	database	STRING	320
PIK3R1	PTPN6	database	STRING	477
PIK3R1	CD4	database	STRING	313
PIK3R1	SQSTM1	database	STRING	305
UTP15	hsa-miR-16-5p	database	miRTarBase	1
UTP15	PDCD11	database	STRING	721
UTP15	IMP4	database	STRING	784
UTP15	UTP18	database	STRING	798
UTP15	NOP14	database	STRING	787
UTP15	DDX51	correlation	cor_mRNA	0.753135
UTP15	RRP9	database	STRING	796
UTP15	RRP9	correlation	cor_mRNA	0.701319
UTP15	RPP38	database	STRING	734
UTP15	RPP38	correlation	cor_mRNA	0.721611
UTP15	DOCK4	database	STRING	372
WDR43	hsa-miR-16-5p	database	miRTarBase	1
WDR43	PDCD11	database	STRING	721
WDR43	PDCD11	correlation	cor_mRNA	0.737158
WDR43	IMP4	database	STRING	651
WDR43	UTP18	database	STRING	666
WDR43	NOP14	database	STRING	651
WDR43	RRP9	database	STRING	651
WDR43	RPP38	database	STRING	414
WDR43	DOCK4	database	STRING	262
WDR43	UTP15	database	STRING	862
B2M	CD8B	database	STRING	731
B2M	CD48	correlation	cor_mRNA	0.720302
B2M	hsa-miR-1-3p	correlation	cor_miRNA	-0.622905
B2M	hsa-miR-16-5p	correlation	cor_miRNA	-0.576431
B2M	hsa-miR-26b-5p	correlation	cor_miRNA	-0.523129
B2M	XCL1	correlation	cor_mRNA	0.714328
B2M	CD5	correlation	cor_mRNA	0.779131
B2M	CCR1	correlation	cor_mRNA	0.766314
B2M	CCL5	correlation	cor_mRNA	0.751003
B2M	VAV1	correlation	cor_mRNA	0.789194
B2M	LRRC17	correlation	cor_mRNA	0.721345
B2M	LCP2	correlation	cor_mRNA	0.736108
B2M	STAT1	correlation	cor_mRNA	0.816462
B2M	CD8A	database	STRING	900
B2M	CD4	correlation	cor_mRNA	0.703949
LCK	CD8B	correlation	cor_mRNA	0.856028
LCK	CD48	database	STRING	379
LCK	CD48	correlation	cor_mRNA	0.946042
LCK	hsa-miR-335-5p	database	miRTarBase	1
LCK	hsa-miR-16-5p	correlation	cor_miRNA	-0.508495
LCK	hsa-miR-26b-5p	correlation	cor_miRNA	-0.534056
LCK	XCL1	correlation	cor_mRNA	0.849194
LCK	CXCL10	correlation	cor_mRNA	0.797119
LCK	CXCL11	correlation	cor_mRNA	0.784072
LCK	CD247	database	STRING	435
LCK	CD247	correlation	cor_mRNA	0.80436
LCK	CD5	database	STRING	380
LCK	CD5	correlation	cor_mRNA	0.961417
LCK	CD28	database	STRING	384
LCK	CD28	correlation	cor_mRNA	0.847778
LCK	CD79A	database	STRING	389
LCK	CCR1	correlation	cor_mRNA	0.757097
LCK	CCL8	correlation	cor_mRNA	0.768417
LCK	CCL5	correlation	cor_mRNA	0.865295
LCK	PTPRC	database	STRING	472
LCK	PTPRC	correlation	cor_mRNA	0.927411
LCK	CCL13	correlation	cor_mRNA	0.760409
LCK	VAV1	database	STRING	467
LCK	VAV1	correlation	cor_mRNA	0.905708
LCK	CXCL9	correlation	cor_mRNA	0.764706
LCK	LCP2	database	STRING	417
LCK	LCP2	correlation	cor_mRNA	0.932655
LCK	STAT1	database	STRING	393
LCK	STAT1	correlation	cor_mRNA	0.74999
LCK	CCR4	correlation	cor_mRNA	0.782285
LCK	PTPN6	database	STRING	457
LCK	PTPN6	correlation	cor_mRNA	0.858895
LCK	CD8A	database	STRING	889
LCK	CD8A	correlation	cor_mRNA	0.883137
LCK	CD4	database	STRING	952
LCK	CD4	correlation	cor_mRNA	0.880694
LCK	CD2	database	STRING	379
LCK	CD2	correlation	cor_mRNA	0.897528
LCK	SQSTM1	database	STRING	406
LCK	PIK3R1	database	STRING	460
LCK	B2M	correlation	cor_mRNA	0.788693
LRRK2	hsa-miR-335-5p	database	miRTarBase	1
LRRK2	RBM8A	database	STRING	265
LRRK2	PPIC	database	STRING	260
LRRK2	GFM1	database	STRING	288
LRRK2	PTPRC	database	STRING	267
LRRK2	DDX51	database	STRING	265
LRRK2	PTPN6	database	STRING	267
LRRK2	RPP38	database	STRING	261
LRRK2	DOCK4	database	STRING	304
LRRK2	PIDD1	database	STRING	330
LRRK2	SQSTM1	database	STRING	454
SRRM2	hsa-miR-26b-5p	database	miRTarBase	1
SRRM2	RBM8A	database	STRING	833
SRRM2	SNAPC4	database	STRING	367
SRRM2	SNAPC4	correlation	cor_mRNA	0.737054
SRRM2	GFM1	database	STRING	378
SRRM2	EIF4H	database	STRING	308
SRRM2	EIF4H	correlation	cor_mRNA	0.778832
SRRM2	DHX37	database	STRING	261
SRRM2	CWC25	database	STRING	538
SRRM2	HNRNPA1	database	STRING	433
SRRM2	DDX51	correlation	cor_mRNA	0.77615
SRRM2	RPP38	correlation	cor_mRNA	0.7021
SRRM2	SQSTM1	correlation	cor_mRNA	0.709805
NOP58	ASPN	database	STRING	260
NOP58	RBM8A	correlation	cor_mRNA	0.71423
NOP58	PPIC	database	STRING	268
NOP58	GFM1	database	STRING	375
NOP58	LRRC17	database	STRING	260
NOP58	DHX37	database	STRING	692
NOP58	PDCD11	database	STRING	788
NOP58	IMP4	database	STRING	798
NOP58	IMP4	correlation	cor_mRNA	0.783822
NOP58	UTP18	database	STRING	798
NOP58	NOP14	database	STRING	798
NOP58	CWC25	correlation	cor_mRNA	0.79994
NOP58	HNRNPA1	correlation	cor_mRNA	0.731117
NOP58	DDX51	database	STRING	692
NOP58	RRP9	database	STRING	798
NOP58	RRP9	correlation	cor_mRNA	0.75054
NOP58	RPP38	database	STRING	737
NOP58	RPP38	correlation	cor_mRNA	0.771385
NOP58	DOCK4	database	STRING	355
NOP58	PIDD1	database	STRING	260
NOP58	PIDD1	correlation	cor_mRNA	0.701359
NOP58	UTP15	database	STRING	933
NOP58	WDR43	database	STRING	788
NOP58	LRRK2	database	STRING	260
FBL	PDCD11	database	STRING	757
FBL	IMP4	database	STRING	838
FBL	UTP18	database	STRING	814
FBL	UTP18	correlation	cor_mRNA	0.728886
FBL	NOP14	database	STRING	836
FBL	CWC25	correlation	cor_mRNA	0.832784
FBL	HNRNPA1	correlation	cor_mRNA	0.767191
FBL	RRP9	database	STRING	827
FBL	RRP9	correlation	cor_mRNA	0.704477
FBL	RPP38	database	STRING	731
FBL	DOCK4	database	STRING	356
FBL	PIDD1	correlation	cor_mRNA	0.700589
FBL	UTP15	database	STRING	877
FBL	WDR43	database	STRING	789
FBL	SRRM2	database	STRING	234
FBL	NOP58	database	STRING	962
HLA-A	CD8B	database	STRING	307
HLA-A	CD8B	correlation	cor_mRNA	0.748469
HLA-A	hsa-miR-1-3p	correlation	cor_miRNA	-0.552109
HLA-A	hsa-miR-16-5p	correlation	cor_miRNA	-0.531906
HLA-A	hsa-miR-26b-5p	correlation	cor_miRNA	-0.549595
HLA-A	CXCL10	correlation	cor_mRNA	0.723307
HLA-A	CCL26	correlation	cor_mRNA	0.759249
HLA-A	CD5	correlation	cor_mRNA	0.7288
HLA-A	CCL5	correlation	cor_mRNA	0.725167
HLA-A	STAT1	correlation	cor_mRNA	0.871913
HLA-A	CD8A	database	STRING	899
HLA-A	CD8A	correlation	cor_mRNA	0.703098
HLA-A	CD2	correlation	cor_mRNA	0.702618
HLA-A	B2M	database	STRING	962
HLA-A	B2M	correlation	cor_mRNA	0.940026
HLA-A	LCK	correlation	cor_mRNA	0.764751
HLA-E	CD8B	database	STRING	307
HLA-E	CD48	correlation	cor_mRNA	0.744914
HLA-E	hsa-miR-1-3p	correlation	cor_miRNA	-0.740012
HLA-E	CD247	correlation	cor_mRNA	0.806066
HLA-E	CD28	correlation	cor_mRNA	0.77589
HLA-E	CXCL12	correlation	cor_mRNA	0.881297
HLA-E	PTPRC	correlation	cor_mRNA	0.705961
HLA-E	VAV1	correlation	cor_mRNA	0.72799
HLA-E	LRRC17	correlation	cor_mRNA	0.87033
HLA-E	LCP2	correlation	cor_mRNA	0.747093
HLA-E	RPL39L	correlation	cor_mRNA	0.761426
HLA-E	PTPN6	correlation	cor_mRNA	0.715609
HLA-E	CD8A	database	STRING	465
HLA-E	CD4	correlation	cor_mRNA	0.777867
HLA-E	B2M	database	STRING	962
HLA-E	B2M	correlation	cor_mRNA	0.727735
HLA-G	CD8B	database	STRING	307
HLA-G	CD8A	database	STRING	522
HLA-G	B2M	database	STRING	962
HLA-G	B2M	correlation	cor_mRNA	0.756083
HLA-G	HLA-A	database	STRING	827
HLA-G	HLA-A	correlation	cor_mRNA	0.740892
HLA-G	HLA-E	database	STRING	692
SYK	CD48	correlation	cor_mRNA	0.788322
SYK	hsa-miR-1-3p	correlation	cor_miRNA	-0.559976
SYK	XCL1	correlation	cor_mRNA	0.799969
SYK	CD247	database	STRING	299
SYK	CD5	correlation	cor_mRNA	0.802578
SYK	CD28	correlation	cor_mRNA	0.821738
SYK	CD79A	database	STRING	472
SYK	CCR1	correlation	cor_mRNA	0.929854
SYK	CCL8	correlation	cor_mRNA	0.792154
SYK	PTPRC	correlation	cor_mRNA	0.867999
SYK	VAV1	database	STRING	964
SYK	VAV1	correlation	cor_mRNA	0.896421
SYK	LCP2	database	STRING	388
SYK	LCP2	correlation	cor_mRNA	0.892898
SYK	STAT1	database	STRING	432
SYK	CCR4	correlation	cor_mRNA	0.733465
SYK	PTPN6	database	STRING	456
SYK	PTPN6	correlation	cor_mRNA	0.868145
SYK	DOCK4	database	STRING	261
SYK	CD4	database	STRING	400
SYK	CD4	correlation	cor_mRNA	0.870297
SYK	PIK3R1	database	STRING	407
SYK	B2M	correlation	cor_mRNA	0.807393
SYK	LCK	database	STRING	492
SYK	LCK	correlation	cor_mRNA	0.795439
SYK	HLA-A	correlation	cor_mRNA	0.732424
SYK	HLA-E	correlation	cor_mRNA	0.745835
HLA-B	CD8B	database	STRING	307
HLA-B	hsa-miR-1-3p	correlation	cor_miRNA	-0.6401
HLA-B	hsa-miR-16-5p	correlation	cor_miRNA	-0.532758
HLA-B	CCL26	correlation	cor_mRNA	0.745968
HLA-B	CD5	correlation	cor_mRNA	0.708672
HLA-B	CCL5	correlation	cor_mRNA	0.72627
HLA-B	VAV1	correlation	cor_mRNA	0.73271
HLA-B	LRRC17	correlation	cor_mRNA	0.746821
HLA-B	STAT1	correlation	cor_mRNA	0.74534
HLA-B	CD8A	database	STRING	522
HLA-B	B2M	database	STRING	971
HLA-B	B2M	correlation	cor_mRNA	0.973214
HLA-B	LCK	correlation	cor_mRNA	0.72405
HLA-B	HLA-A	database	STRING	802
HLA-B	HLA-A	correlation	cor_mRNA	0.929545
HLA-B	HLA-E	database	STRING	514
HLA-B	HLA-E	correlation	cor_mRNA	0.732912
HLA-B	HLA-G	database	STRING	689
HLA-B	HLA-G	correlation	cor_mRNA	0.722662
HLA-B	SYK	correlation	cor_mRNA	0.761091
NOP56	ASPN	database	STRING	260
NOP56	RBM8A	correlation	cor_mRNA	0.841478
NOP56	PPIC	database	STRING	268
NOP56	GFM1	database	STRING	375
NOP56	EIF4H	correlation	cor_mRNA	0.750107
NOP56	LRRC17	database	STRING	260
NOP56	WBP2	correlation	cor_mRNA	0.76904
NOP56	DHX37	database	STRING	244
NOP56	DHX37	correlation	cor_mRNA	0.706009
NOP56	PDCD11	database	STRING	731
NOP56	IMP4	database	STRING	800
NOP56	IMP4	correlation	cor_mRNA	0.843365
NOP56	UTP18	database	STRING	866
NOP56	UTP18	correlation	cor_mRNA	0.74564
NOP56	NOP14	database	STRING	784
NOP56	CWC25	correlation	cor_mRNA	0.828786
NOP56	HNRNPA1	correlation	cor_mRNA	0.858925
NOP56	DDX51	database	STRING	269
NOP56	DDX51	correlation	cor_mRNA	0.856301
NOP56	RRP9	database	STRING	796
NOP56	RRP9	correlation	cor_mRNA	0.855787
NOP56	RPP38	database	STRING	737
NOP56	RPP38	correlation	cor_mRNA	0.825848
NOP56	DOCK4	database	STRING	355
NOP56	PIDD1	database	STRING	260
NOP56	PIDD1	correlation	cor_mRNA	0.792643
NOP56	SQSTM1	correlation	cor_mRNA	0.737761
NOP56	UTP15	database	STRING	784
NOP56	WDR43	database	STRING	651
NOP56	LRRK2	database	STRING	260
NOP56	NOP58	database	STRING	973
NOP56	NOP58	correlation	cor_mRNA	0.842564
NOP56	FBL	database	STRING	961
NOP56	FBL	correlation	cor_mRNA	0.751034
HLA-C	CD8B	database	STRING	307
HLA-C	CD8B	correlation	cor_mRNA	0.737274
HLA-C	hsa-miR-16-5p	correlation	cor_miRNA	-0.507869
HLA-C	hsa-miR-26b-5p	correlation	cor_miRNA	-0.536055
HLA-C	CXCL10	correlation	cor_mRNA	0.729561
HLA-C	CD5	correlation	cor_mRNA	0.724811
HLA-C	CXCL9	correlation	cor_mRNA	0.742657
HLA-C	STAT1	correlation	cor_mRNA	0.900169
HLA-C	CD8A	database	STRING	522
HLA-C	B2M	database	STRING	973
HLA-C	B2M	correlation	cor_mRNA	0.895153
HLA-C	LCK	correlation	cor_mRNA	0.742943
HLA-C	HLA-A	database	STRING	754
HLA-C	HLA-A	correlation	cor_mRNA	0.953904
HLA-C	HLA-E	database	STRING	537
HLA-C	HLA-G	database	STRING	807
HLA-C	HLA-G	correlation	cor_mRNA	0.76588
HLA-C	HLA-B	database	STRING	532
HLA-C	HLA-B	correlation	cor_mRNA	0.849495
HNRNPD	hsa-miR-1-3p	database	miRTarBase	1
HNRNPD	SNAPC4	database	STRING	308
HNRNPD	GFM1	database	STRING	261
HNRNPD	PDCD11	database	STRING	264
HNRNPD	CWC25	database	STRING	349
HNRNPD	CWC25	correlation	cor_mRNA	0.885538
HNRNPD	HNRNPA1	database	STRING	771
HNRNPD	HNRNPA1	correlation	cor_mRNA	0.844652
HNRNPD	DDX51	database	STRING	242
HNRNPD	DDX51	correlation	cor_mRNA	0.836375
HNRNPD	RPP38	correlation	cor_mRNA	0.719066
HNRNPD	PIDD1	correlation	cor_mRNA	0.738181
HNRNPD	SRRM2	database	STRING	308
HNRNPD	FBL	correlation	cor_mRNA	0.829148
HNRNPD	NOP56	correlation	cor_mRNA	0.765374
ZAP70	CD48	correlation	cor_mRNA	0.872238
ZAP70	hsa-miR-1-3p	correlation	cor_miRNA	-0.567492
ZAP70	XCL1	correlation	cor_mRNA	0.796283
ZAP70	CD247	database	STRING	915
ZAP70	CD247	correlation	cor_mRNA	0.81274
ZAP70	CD5	database	STRING	380
ZAP70	CD5	correlation	cor_mRNA	0.841612
ZAP70	CD28	correlation	cor_mRNA	0.740376
ZAP70	CCR1	correlation	cor_mRNA	0.704492
ZAP70	CCL5	correlation	cor_mRNA	0.758409
ZAP70	PTPRC	database	STRING	456
ZAP70	PTPRC	correlation	cor_mRNA	0.881438
ZAP70	VAV1	database	STRING	620
ZAP70	VAV1	correlation	cor_mRNA	0.926268
ZAP70	LCP2	database	STRING	406
ZAP70	LCP2	correlation	cor_mRNA	0.86632
ZAP70	PTPN6	database	STRING	456
ZAP70	PTPN6	correlation	cor_mRNA	0.891788
ZAP70	CD8A	correlation	cor_mRNA	0.702634
ZAP70	DOCK4	database	STRING	261
ZAP70	CD4	database	STRING	400
ZAP70	CD4	correlation	cor_mRNA	0.804374
ZAP70	CD2	correlation	cor_mRNA	0.742545
ZAP70	PIK3R1	database	STRING	358
ZAP70	B2M	correlation	cor_mRNA	0.719084
ZAP70	LCK	database	STRING	472
ZAP70	LCK	correlation	cor_mRNA	0.87735
ZAP70	SYK	correlation	cor_mRNA	0.794517
BAG6	hsa-miR-16-5p	database	miRTarBase	1
BAG6	RBM8A	correlation	cor_mRNA	0.739465
BAG6	SNAPC4	correlation	cor_mRNA	0.703064
BAG6	EIF4H	correlation	cor_mRNA	0.783596
BAG6	WBP2	correlation	cor_mRNA	0.760223
BAG6	DHX37	correlation	cor_mRNA	0.733211
BAG6	PDCD11	correlation	cor_mRNA	0.733666
BAG6	IMP4	correlation	cor_mRNA	0.789945
BAG6	RRP9	correlation	cor_mRNA	0.779637
BAG6	RPP38	correlation	cor_mRNA	0.773765
BAG6	SQSTM1	correlation	cor_mRNA	0.849008
BAG6	LCK	database	STRING	386
BAG6	SRRM2	correlation	cor_mRNA	0.711011
BAG6	HLA-A	database	STRING	369
EIF4A2	RBM8A	database	STRING	715
EIF4A2	RBM8A	correlation	cor_mRNA	0.836067
EIF4A2	GFM1	database	STRING	266
EIF4A2	GFM1	correlation	cor_mRNA	0.769593
EIF4A2	EIF4H	database	STRING	261
EIF4A2	EIF4H	correlation	cor_mRNA	0.858089
EIF4A2	WBP2	correlation	cor_mRNA	0.73099
EIF4A2	PDCD11	database	STRING	262
EIF4A2	PDCD11	correlation	cor_mRNA	0.713245
EIF4A2	IMP4	correlation	cor_mRNA	0.822883
EIF4A2	UTP18	correlation	cor_mRNA	0.771896
EIF4A2	HNRNPA1	database	STRING	283
EIF4A2	HNRNPA1	correlation	cor_mRNA	0.791572
EIF4A2	DDX51	correlation	cor_mRNA	0.795698
EIF4A2	RRP9	correlation	cor_mRNA	0.857657
EIF4A2	RPP38	database	STRING	262
EIF4A2	RPP38	correlation	cor_mRNA	0.822271
EIF4A2	DOCK4	database	STRING	262
EIF4A2	PIDD1	database	STRING	254
EIF4A2	SQSTM1	correlation	cor_mRNA	0.800453
EIF4A2	LRRK2	database	STRING	265
EIF4A2	SRRM2	correlation	cor_mRNA	0.835331
EIF4A2	NOP58	database	STRING	269
EIF4A2	NOP56	database	STRING	269
EIF4A2	NOP56	correlation	cor_mRNA	0.895121
EIF4A2	HNRNPD	database	STRING	261
EIF4A2	BAG6	correlation	cor_mRNA	0.803369
SNRPA	ASPN	database	STRING	260
SNRPA	RBM8A	database	STRING	732
SNRPA	PPIC	database	STRING	287
SNRPA	SNAPC4	database	STRING	348
SNRPA	GFM1	database	STRING	375
SNRPA	EIF4H	database	STRING	299
SNRPA	LRRC17	database	STRING	260
SNRPA	DHX37	database	STRING	269
SNRPA	CWC25	database	STRING	414
SNRPA	CWC25	correlation	cor_mRNA	0.824925
SNRPA	HNRNPA1	database	STRING	299
SNRPA	DDX51	database	STRING	263
SNRPA	RRP9	correlation	cor_mRNA	0.706902
SNRPA	RPP38	database	STRING	600
SNRPA	DOCK4	database	STRING	330
SNRPA	PIDD1	database	STRING	260
SNRPA	PIDD1	correlation	cor_mRNA	0.719418
SNRPA	LRRK2	database	STRING	260
SNRPA	SRRM2	database	STRING	306
SNRPA	NOP58	database	STRING	376
SNRPA	FBL	correlation	cor_mRNA	0.852137
SNRPA	NOP56	database	STRING	376
SNRPA	NOP56	correlation	cor_mRNA	0.709616
SNRPA	HNRNPD	database	STRING	299
SNRPA	HNRNPD	correlation	cor_mRNA	0.753618
SNRPA	EIF4A2	database	STRING	263
EIF4A1	hsa-miR-26b-5p	database	miRTarBase	1
EIF4A1	RBM8A	database	STRING	715
EIF4A1	GFM1	database	STRING	266
EIF4A1	EIF4H	database	STRING	527
EIF4A1	PDCD11	database	STRING	262
EIF4A1	HNRNPA1	database	STRING	261
EIF4A1	RPP38	database	STRING	262
EIF4A1	DOCK4	database	STRING	262
EIF4A1	PIDD1	database	STRING	254
EIF4A1	LRRK2	database	STRING	265
EIF4A1	NOP58	database	STRING	269
EIF4A1	NOP56	database	STRING	269
EIF4A1	HNRNPD	database	STRING	261
EIF4A1	EIF4A2	database	STRING	912
EIF4A1	SNRPA	database	STRING	263
DDX21	hsa-miR-16-5p	database	miRTarBase	1
DDX21	RBM8A	database	STRING	327
DDX21	RBM8A	correlation	cor_mRNA	0.711075
DDX21	GFM1	database	STRING	266
DDX21	DHX37	database	STRING	214
DDX21	PDCD11	database	STRING	262
DDX21	NOP14	correlation	cor_mRNA	0.711951
DDX21	HNRNPA1	database	STRING	381
DDX21	RPP38	database	STRING	262
DDX21	DOCK4	database	STRING	262
DDX21	PIDD1	database	STRING	254
DDX21	WDR43	correlation	cor_mRNA	0.70895
DDX21	LRRK2	database	STRING	265
DDX21	NOP58	database	STRING	498
DDX21	FBL	database	STRING	492
DDX21	NOP56	database	STRING	356
DDX21	SNRPA	database	STRING	263
HLA-F	CD8B	database	STRING	307
HLA-F	hsa-miR-1-3p	correlation	cor_miRNA	-0.533569
HLA-F	CD5	correlation	cor_mRNA	0.756891
HLA-F	CCR1	correlation	cor_mRNA	0.746005
HLA-F	VAV1	correlation	cor_mRNA	0.762692
HLA-F	STAT1	correlation	cor_mRNA	0.831624
HLA-F	CD8A	database	STRING	262
HLA-F	B2M	database	STRING	984
HLA-F	B2M	correlation	cor_mRNA	0.963445
HLA-F	LCK	correlation	cor_mRNA	0.762099
HLA-F	HLA-A	database	STRING	379
HLA-F	HLA-A	correlation	cor_mRNA	0.935035
HLA-F	HLA-E	database	STRING	663
HLA-F	HLA-E	correlation	cor_mRNA	0.714832
HLA-F	HLA-G	database	STRING	869
HLA-F	HLA-G	correlation	cor_mRNA	0.747355
HLA-F	SYK	correlation	cor_mRNA	0.785468
HLA-F	HLA-B	correlation	cor_mRNA	0.95017
HLA-F	HLA-C	database	STRING	670
HLA-F	HLA-C	correlation	cor_mRNA	0.884633
BYSL	hsa-miR-16-5p	database	miRTarBase	1
BYSL	RBM8A	correlation	cor_mRNA	0.894133
BYSL	EIF4H	correlation	cor_mRNA	0.808285
BYSL	WBP2	correlation	cor_mRNA	0.844697
BYSL	DHX37	database	STRING	284
BYSL	DHX37	correlation	cor_mRNA	0.850289
BYSL	PDCD11	database	STRING	736
BYSL	PDCD11	correlation	cor_mRNA	0.87329
BYSL	IMP4	database	STRING	788
BYSL	IMP4	correlation	cor_mRNA	0.815122
BYSL	UTP18	database	STRING	651
BYSL	NOP14	database	STRING	819
BYSL	NOP14	correlation	cor_mRNA	0.759559
BYSL	HNRNPA1	correlation	cor_mRNA	0.703169
BYSL	DDX51	correlation	cor_mRNA	0.739526
BYSL	RRP9	database	STRING	730
BYSL	RRP9	correlation	cor_mRNA	0.817512
BYSL	RPP38	database	STRING	560
BYSL	RPP38	correlation	cor_mRNA	0.702372
BYSL	DOCK4	database	STRING	263
BYSL	PIDD1	correlation	cor_mRNA	0.700896
BYSL	SQSTM1	correlation	cor_mRNA	0.804504
BYSL	UTP15	database	STRING	766
BYSL	WDR43	database	STRING	720
BYSL	NOP58	database	STRING	788
BYSL	FBL	database	STRING	839
BYSL	NOP56	database	STRING	730
BYSL	NOP56	correlation	cor_mRNA	0.775392
BYSL	BAG6	correlation	cor_mRNA	0.793751
BYSL	EIF4A2	correlation	cor_mRNA	0.801498
BYSL	DDX21	correlation	cor_mRNA	0.776504
EEF2	hsa-miR-16-5p	database	miRTarBase	1
EEF2	RBM8A	database	STRING	553
EEF2	RBM8A	correlation	cor_mRNA	0.789496
EEF2	PPIC	database	STRING	283
EEF2	SNAPC4	database	STRING	305
EEF2	SNAPC4	correlation	cor_mRNA	0.782621
EEF2	EIF4H	database	STRING	398
EEF2	EIF4H	correlation	cor_mRNA	0.876977
EEF2	DHX37	database	STRING	269
EEF2	PDCD11	correlation	cor_mRNA	0.752273
EEF2	IMP4	correlation	cor_mRNA	0.781564
EEF2	NOP14	correlation	cor_mRNA	0.741334
EEF2	CWC25	database	STRING	303
EEF2	RPL39L	database	STRING	735
EEF2	HNRNPA1	database	STRING	283
EEF2	HNRNPA1	correlation	cor_mRNA	0.799547
EEF2	DDX51	database	STRING	266
EEF2	DDX51	correlation	cor_mRNA	0.772462
EEF2	RRP9	correlation	cor_mRNA	0.730357
EEF2	RPP38	database	STRING	339
EEF2	RPP38	correlation	cor_mRNA	0.792581
EEF2	DOCK4	database	STRING	730
EEF2	SQSTM1	correlation	cor_mRNA	0.835721
EEF2	LRRK2	database	STRING	344
EEF2	SRRM2	database	STRING	378
EEF2	SRRM2	correlation	cor_mRNA	0.794451
EEF2	NOP58	database	STRING	375
EEF2	NOP56	database	STRING	391
EEF2	NOP56	correlation	cor_mRNA	0.763669
EEF2	HNRNPD	database	STRING	368
EEF2	BAG6	correlation	cor_mRNA	0.849968
EEF2	EIF4A2	database	STRING	266
EEF2	EIF4A2	correlation	cor_mRNA	0.891965
EEF2	SNRPA	database	STRING	375
EEF2	EIF4A1	database	STRING	393
EEF2	DDX21	database	STRING	266
EEF2	BYSL	correlation	cor_mRNA	0.790434
MRPS15	hsa-miR-26b-5p	database	miRTarBase	1
MRPS15	GFM1	database	STRING	389
MRPS15	PDCD11	database	STRING	711
MRPS15	IMP4	database	STRING	395
MRPS15	IMP4	correlation	cor_mRNA	0.769046
MRPS15	UTP18	database	STRING	573
MRPS15	NOP14	database	STRING	573
MRPS15	RPL39L	database	STRING	382
MRPS15	HNRNPA1	database	STRING	210
MRPS15	RRP9	database	STRING	607
MRPS15	RPP38	database	STRING	371
MRPS15	RPP38	correlation	cor_mRNA	0.767688
MRPS15	DOCK4	database	STRING	371
MRPS15	UTP15	database	STRING	592
MRPS15	WDR43	database	STRING	325
MRPS15	NOP58	database	STRING	373
MRPS15	FBL	database	STRING	408
MRPS15	NOP56	database	STRING	373
MRPS15	BAG6	correlation	cor_mRNA	0.744844
MRPS15	BYSL	database	STRING	357
MRPS15	EEF2	database	STRING	389
RACK1	GFM1	database	STRING	381
RACK1	EIF4H	database	STRING	313
RACK1	STAT1	database	STRING	336
RACK1	IMP4	correlation	cor_mRNA	0.771497
RACK1	CWC25	correlation	cor_mRNA	0.754195
RACK1	RPL39L	database	STRING	732
RACK1	HNRNPA1	database	STRING	333
RACK1	HNRNPA1	correlation	cor_mRNA	0.87751
RACK1	RPP38	database	STRING	371
RACK1	RPP38	correlation	cor_mRNA	0.804425
RACK1	DOCK4	database	STRING	730
RACK1	LRRK2	database	STRING	322
RACK1	NOP58	correlation	cor_mRNA	0.747258
RACK1	FBL	correlation	cor_mRNA	0.860112
RACK1	NOP56	correlation	cor_mRNA	0.745645
RACK1	HNRNPD	database	STRING	313
RACK1	HNRNPD	correlation	cor_mRNA	0.767061
RACK1	SNRPA	correlation	cor_mRNA	0.805837
RACK1	BYSL	database	STRING	943
RACK1	EEF2	database	STRING	957
RACK1	MRPS15	database	STRING	557
RPLP0	hsa-miR-16-5p	database	miRTarBase	1
RPLP0	GFM1	database	STRING	389
RPLP0	EIF4H	database	STRING	260
RPLP0	PDCD11	database	STRING	715
RPLP0	IMP4	database	STRING	263
RPLP0	IMP4	correlation	cor_mRNA	0.829431
RPLP0	CWC25	correlation	cor_mRNA	0.711126
RPLP0	RPL39L	database	STRING	742
RPLP0	HNRNPA1	database	STRING	260
RPLP0	HNRNPA1	correlation	cor_mRNA	0.869817
RPLP0	DDX51	correlation	cor_mRNA	0.717873
RPLP0	RRP9	correlation	cor_mRNA	0.760879
RPLP0	RPP38	database	STRING	371
RPLP0	RPP38	correlation	cor_mRNA	0.826396
RPLP0	DOCK4	database	STRING	736
RPLP0	SQSTM1	database	STRING	311
RPLP0	NOP58	correlation	cor_mRNA	0.719755
RPLP0	FBL	correlation	cor_mRNA	0.755416
RPLP0	NOP56	correlation	cor_mRNA	0.722389
RPLP0	HNRNPD	database	STRING	260
RPLP0	HNRNPD	correlation	cor_mRNA	0.716034
RPLP0	EEF2	database	STRING	944
RPLP0	EEF2	correlation	cor_mRNA	0.764589
RPLP0	MRPS15	database	STRING	556
RPLP0	RACK1	database	STRING	973
RPLP0	RACK1	correlation	cor_mRNA	0.913501
RPS18	GFM1	database	STRING	558
RPS18	EIF4H	database	STRING	368
RPS18	PDCD11	database	STRING	733
RPS18	IMP4	database	STRING	414
RPS18	UTP18	database	STRING	414
RPS18	NOP14	database	STRING	615
RPS18	RPL39L	database	STRING	738
RPS18	HNRNPA1	database	STRING	368
RPS18	RRP9	database	STRING	414
RPS18	RPP38	database	STRING	403
RPS18	DOCK4	database	STRING	736
RPS18	UTP15	database	STRING	429
RPS18	WDR43	database	STRING	414
RPS18	NOP58	database	STRING	414
RPS18	FBL	database	STRING	452
RPS18	NOP56	database	STRING	414
RPS18	HNRNPD	database	STRING	368
RPS18	BYSL	database	STRING	916
RPS18	EEF2	database	STRING	956
RPS18	MRPS15	database	STRING	709
RPS18	RACK1	database	STRING	967
RPS18	RACK1	correlation	cor_mRNA	0.773577
RPS18	RPLP0	database	STRING	986
RPL14	hsa-miR-16-5p	database	miRTarBase	1
RPL14	RBM8A	correlation	cor_mRNA	0.770417
RPL14	GFM1	database	STRING	339
RPL14	IMP4	correlation	cor_mRNA	0.856242
RPL14	CWC25	correlation	cor_mRNA	0.807087
RPL14	RPL39L	database	STRING	742
RPL14	HNRNPA1	correlation	cor_mRNA	0.865052
RPL14	DDX51	correlation	cor_mRNA	0.730573
RPL14	RRP9	correlation	cor_mRNA	0.785349
RPL14	RPP38	database	STRING	355
RPL14	RPP38	correlation	cor_mRNA	0.841837
RPL14	DOCK4	database	STRING	736
RPL14	SQSTM1	database	STRING	260
RPL14	NOP58	correlation	cor_mRNA	0.846212
RPL14	FBL	correlation	cor_mRNA	0.745569
RPL14	NOP56	correlation	cor_mRNA	0.83518
RPL14	HNRNPD	correlation	cor_mRNA	0.743447
RPL14	EIF4A2	correlation	cor_mRNA	0.727557
RPL14	SNRPA	correlation	cor_mRNA	0.765362
RPL14	DDX21	database	STRING	247
RPL14	EEF2	database	STRING	959
RPL14	MRPS15	database	STRING	412
RPL14	MRPS15	correlation	cor_mRNA	0.858366
RPL14	RACK1	database	STRING	960
RPL14	RACK1	correlation	cor_mRNA	0.889335
RPL14	RPLP0	database	STRING	990
RPL14	RPLP0	correlation	cor_mRNA	0.836434
RPL14	RPS18	database	STRING	991
XAB2	ASPN	database	STRING	260
XAB2	RBM8A	database	STRING	800
XAB2	RBM8A	correlation	cor_mRNA	0.743862
XAB2	PPIC	database	STRING	309
XAB2	SNAPC4	database	STRING	372
XAB2	GFM1	database	STRING	383
XAB2	EIF4H	database	STRING	350
XAB2	LRRC17	database	STRING	260
XAB2	WBP2	correlation	cor_mRNA	0.703526
XAB2	DHX37	database	STRING	261
XAB2	IMP4	correlation	cor_mRNA	0.704274
XAB2	CWC25	database	STRING	708
XAB2	CWC25	correlation	cor_mRNA	0.798602
XAB2	HNRNPA1	database	STRING	507
XAB2	HNRNPA1	correlation	cor_mRNA	0.817567
XAB2	DDX51	correlation	cor_mRNA	0.844939
XAB2	RRP9	correlation	cor_mRNA	0.719532
XAB2	PIDD1	database	STRING	260
XAB2	PIDD1	correlation	cor_mRNA	0.841306
XAB2	LRRK2	database	STRING	260
XAB2	SRRM2	database	STRING	877
XAB2	FBL	correlation	cor_mRNA	0.829809
XAB2	NOP56	correlation	cor_mRNA	0.875511
XAB2	HNRNPD	database	STRING	350
XAB2	HNRNPD	correlation	cor_mRNA	0.797295
XAB2	EIF4A2	correlation	cor_mRNA	0.75061
XAB2	SNRPA	database	STRING	733
XAB2	SNRPA	correlation	cor_mRNA	0.748158
XAB2	EEF2	database	STRING	383
XAB2	RACK1	correlation	cor_mRNA	0.739526
XAB2	RPL14	correlation	cor_mRNA	0.735081
TLR3	CD48	correlation	cor_mRNA	0.781672
TLR3	hsa-miR-1-3p	correlation	cor_miRNA	-0.671679
TLR3	XCL1	correlation	cor_mRNA	0.704319
TLR3	RBM8A	database	STRING	265
TLR3	CD247	correlation	cor_mRNA	0.720018
TLR3	CD5	correlation	cor_mRNA	0.722737
TLR3	CD28	correlation	cor_mRNA	0.824015
TLR3	CXCL12	correlation	cor_mRNA	0.793211
TLR3	CCR1	correlation	cor_mRNA	0.702895
TLR3	CCL8	correlation	cor_mRNA	0.721792
TLR3	CCL5	correlation	cor_mRNA	0.728626
TLR3	PTPRC	correlation	cor_mRNA	0.80616
TLR3	VAV1	correlation	cor_mRNA	0.782075
TLR3	LRRC17	correlation	cor_mRNA	0.765893
TLR3	LCP2	correlation	cor_mRNA	0.818789
TLR3	RPL39L	correlation	cor_mRNA	0.782363
TLR3	PTPN6	correlation	cor_mRNA	0.704761
TLR3	CD8A	correlation	cor_mRNA	0.77286
TLR3	CD4	correlation	cor_mRNA	0.813088
TLR3	CD2	correlation	cor_mRNA	0.741062
TLR3	PIK3R1	database	STRING	379
TLR3	B2M	correlation	cor_mRNA	0.732691
TLR3	LCK	correlation	cor_mRNA	0.758267
TLR3	NOP58	database	STRING	260
TLR3	HLA-E	correlation	cor_mRNA	0.857237
TLR3	SYK	database	STRING	392
TLR3	SYK	correlation	cor_mRNA	0.817446
TLR3	NOP56	database	STRING	260
TLR3	ZAP70	correlation	cor_mRNA	0.722886
TLR3	SNRPA	database	STRING	260
TLR3	XAB2	database	STRING	260
CDC40	ASPN	database	STRING	261
CDC40	RBM8A	database	STRING	845
CDC40	PPIC	database	STRING	305
CDC40	SNAPC4	database	STRING	369
CDC40	GFM1	database	STRING	385
CDC40	EIF4H	database	STRING	336
CDC40	LRRC17	database	STRING	261
CDC40	DHX37	database	STRING	316
CDC40	CWC25	database	STRING	800
CDC40	HNRNPA1	database	STRING	336
CDC40	PIDD1	database	STRING	261
CDC40	LRRK2	database	STRING	261
CDC40	SRRM2	database	STRING	944
CDC40	HNRNPD	database	STRING	336
CDC40	SNRPA	database	STRING	737
CDC40	EEF2	database	STRING	385
CDC40	XAB2	database	STRING	993
CDC40	TLR3	database	STRING	261
SNW1	hsa-miR-335-5p	correlation	cor_miRNA	-0.525341
SNW1	ASPN	database	STRING	265
SNW1	RBM8A	database	STRING	957
SNW1	RBM8A	correlation	cor_mRNA	0.734003
SNW1	PPIC	database	STRING	349
SNW1	SNAPC4	database	STRING	387
SNW1	GFM1	database	STRING	553
SNW1	EIF4H	database	STRING	373
SNW1	EIF4H	correlation	cor_mRNA	0.756032
SNW1	LRRC17	database	STRING	265
SNW1	DHX37	database	STRING	305
SNW1	IMP4	correlation	cor_mRNA	0.778455
SNW1	UTP18	correlation	cor_mRNA	0.775279
SNW1	CWC25	database	STRING	651
SNW1	CWC25	correlation	cor_mRNA	0.75105
SNW1	HNRNPA1	database	STRING	414
SNW1	HNRNPA1	correlation	cor_mRNA	0.848283
SNW1	DDX51	database	STRING	265
SNW1	DDX51	correlation	cor_mRNA	0.782611
SNW1	RRP9	correlation	cor_mRNA	0.784566
SNW1	RPP38	correlation	cor_mRNA	0.89376
SNW1	PIDD1	database	STRING	265
SNW1	SQSTM1	correlation	cor_mRNA	0.754842
SNW1	LRRK2	database	STRING	265
SNW1	SRRM2	database	STRING	919
SNW1	SRRM2	correlation	cor_mRNA	0.745823
SNW1	NOP58	correlation	cor_mRNA	0.75718
SNW1	NOP56	correlation	cor_mRNA	0.850787
SNW1	HNRNPD	database	STRING	414
SNW1	HNRNPD	correlation	cor_mRNA	0.703109
SNW1	BAG6	correlation	cor_mRNA	0.738768
SNW1	EIF4A2	database	STRING	265
SNW1	EIF4A2	correlation	cor_mRNA	0.866561
SNW1	SNRPA	database	STRING	744
SNW1	EIF4A1	database	STRING	313
SNW1	DDX21	database	STRING	313
SNW1	EEF2	database	STRING	553
SNW1	EEF2	correlation	cor_mRNA	0.798701
SNW1	RACK1	correlation	cor_mRNA	0.70436
SNW1	RPLP0	correlation	cor_mRNA	0.772905
SNW1	RPL14	correlation	cor_mRNA	0.788281
SNW1	XAB2	database	STRING	978
SNW1	TLR3	database	STRING	265
SNW1	CDC40	database	STRING	994
CRNKL1	hsa-miR-335-5p	correlation	cor_miRNA	-0.533863
CRNKL1	ASPN	database	STRING	262
CRNKL1	RBM8A	database	STRING	800
CRNKL1	RBM8A	correlation	cor_mRNA	0.80232
CRNKL1	PPIC	database	STRING	283
CRNKL1	SNAPC4	database	STRING	394
CRNKL1	SNAPC4	correlation	cor_mRNA	0.713276
CRNKL1	GFM1	database	STRING	537
CRNKL1	GFM1	correlation	cor_mRNA	0.735177
CRNKL1	EIF4H	database	STRING	343
CRNKL1	EIF4H	correlation	cor_mRNA	0.789907
CRNKL1	LRRC17	database	STRING	262
CRNKL1	WBP2	correlation	cor_mRNA	0.707475
CRNKL1	DHX37	database	STRING	263
CRNKL1	PDCD11	correlation	cor_mRNA	0.766229
CRNKL1	IMP4	correlation	cor_mRNA	0.761771
CRNKL1	UTP18	correlation	cor_mRNA	0.738869
CRNKL1	CWC25	database	STRING	708
CRNKL1	HNRNPA1	database	STRING	343
CRNKL1	HNRNPA1	correlation	cor_mRNA	0.756101
CRNKL1	DDX51	correlation	cor_mRNA	0.755174
CRNKL1	RRP9	correlation	cor_mRNA	0.822328
CRNKL1	RPP38	correlation	cor_mRNA	0.850718
CRNKL1	PIDD1	database	STRING	262
CRNKL1	SQSTM1	correlation	cor_mRNA	0.798688
CRNKL1	UTP15	correlation	cor_mRNA	0.752328
CRNKL1	LRRK2	database	STRING	262
CRNKL1	SRRM2	database	STRING	914
CRNKL1	SRRM2	correlation	cor_mRNA	0.841535
CRNKL1	NOP56	correlation	cor_mRNA	0.797557
CRNKL1	HNRNPD	database	STRING	343
CRNKL1	BAG6	correlation	cor_mRNA	0.853549
CRNKL1	EIF4A2	correlation	cor_mRNA	0.911293
CRNKL1	SNRPA	database	STRING	733
CRNKL1	BYSL	correlation	cor_mRNA	0.795891
CRNKL1	EEF2	database	STRING	537
CRNKL1	EEF2	correlation	cor_mRNA	0.854437
CRNKL1	RPL14	correlation	cor_mRNA	0.708386
CRNKL1	XAB2	database	STRING	993
CRNKL1	TLR3	database	STRING	262
CRNKL1	CDC40	database	STRING	994
CRNKL1	SNW1	database	STRING	992
CRNKL1	SNW1	correlation	cor_mRNA	0.892518
RPS23	GFM1	database	STRING	389
RPS23	EIF4H	database	STRING	289
RPS23	PDCD11	database	STRING	710
RPS23	IMP4	database	STRING	769
RPS23	UTP18	database	STRING	769
RPS23	NOP14	database	STRING	769
RPS23	RPL39L	database	STRING	742
RPS23	HNRNPA1	database	STRING	289
RPS23	HNRNPA1	correlation	cor_mRNA	0.723231
RPS23	RRP9	database	STRING	769
RPS23	RPP38	database	STRING	733
RPS23	RPP38	correlation	cor_mRNA	0.777375
RPS23	DOCK4	database	STRING	736
RPS23	UTP15	database	STRING	769
RPS23	WDR43	database	STRING	414
RPS23	NOP58	database	STRING	769
RPS23	FBL	database	STRING	814
RPS23	NOP56	database	STRING	769
RPS23	HNRNPD	database	STRING	289
RPS23	DDX21	database	STRING	270
RPS23	BYSL	database	STRING	877
RPS23	EEF2	database	STRING	967
RPS23	MRPS15	database	STRING	556
RPS23	RACK1	database	STRING	960
RPS23	RACK1	correlation	cor_mRNA	0.872618
RPS23	RPLP0	database	STRING	992
RPS23	RPLP0	correlation	cor_mRNA	0.805187
RPS23	RPS18	database	STRING	991
RPS23	RPS18	correlation	cor_mRNA	0.734591
RPS23	RPL14	database	STRING	991
RPS23	RPL14	correlation	cor_mRNA	0.752437
UBC	RBM8A	correlation	cor_mRNA	0.753499
UBC	GFM1	database	STRING	264
UBC	WBP2	database	STRING	228
UBC	WBP2	correlation	cor_mRNA	0.761684
UBC	STAT1	database	STRING	261
UBC	PDCD11	database	STRING	262
UBC	IMP4	correlation	cor_mRNA	0.726678
UBC	CWC25	correlation	cor_mRNA	0.743086
UBC	RPL39L	database	STRING	369
UBC	HNRNPA1	correlation	cor_mRNA	0.741727
UBC	DDX51	correlation	cor_mRNA	0.821924
UBC	RPP38	database	STRING	266
UBC	DOCK4	database	STRING	266
UBC	PIDD1	database	STRING	261
UBC	PIDD1	correlation	cor_mRNA	0.824242
UBC	SQSTM1	database	STRING	463
UBC	LCK	database	STRING	409
UBC	NOP58	correlation	cor_mRNA	0.76092
UBC	NOP56	correlation	cor_mRNA	0.821293
UBC	EIF4A2	correlation	cor_mRNA	0.730539
UBC	SNRPA	database	STRING	361
UBC	BYSL	correlation	cor_mRNA	0.713288
UBC	EEF2	database	STRING	264
UBC	MRPS15	database	STRING	318
UBC	RACK1	database	STRING	379
UBC	RPLP0	database	STRING	364
UBC	RPS18	database	STRING	583
UBC	RPL14	database	STRING	302
UBC	RPL14	correlation	cor_mRNA	0.703016
UBC	XAB2	correlation	cor_mRNA	0.768962
UBC	SNW1	correlation	cor_mRNA	0.727308
UBC	RPS23	database	STRING	403
MRPL4	hsa-miR-335-5p	correlation	cor_miRNA	-0.51
MRPL4	GFM1	database	STRING	376
MRPL4	EIF4H	database	STRING	268
MRPL4	PDCD11	database	STRING	625
MRPL4	IMP4	database	STRING	367
MRPL4	IMP4	correlation	cor_mRNA	0.831666
MRPL4	UTP18	database	STRING	402
MRPL4	NOP14	database	STRING	402
MRPL4	RPL39L	database	STRING	370
MRPL4	HNRNPA1	database	STRING	476
MRPL4	RRP9	database	STRING	402
MRPL4	RRP9	correlation	cor_mRNA	0.732621
MRPL4	RPP38	database	STRING	355
MRPL4	DOCK4	database	STRING	355
MRPL4	UTP15	database	STRING	403
MRPL4	WDR43	database	STRING	267
MRPL4	NOP58	database	STRING	329
MRPL4	FBL	database	STRING	373
MRPL4	NOP56	database	STRING	329
MRPL4	HNRNPD	database	STRING	268
MRPL4	BYSL	database	STRING	266
MRPL4	EEF2	database	STRING	376
MRPL4	MRPS15	database	STRING	943
MRPL4	MRPS15	correlation	cor_mRNA	0.808106
MRPL4	RACK1	database	STRING	412
MRPL4	RPLP0	database	STRING	412
MRPL4	RPS18	database	STRING	950
MRPL4	RPL14	database	STRING	384
MRPL4	RPL14	correlation	cor_mRNA	0.721817
MRPL4	RPS23	database	STRING	412
MRPL4	UBC	database	STRING	302
LSM7	ASPN	database	STRING	265
LSM7	PPIC	database	STRING	345
LSM7	GFM1	database	STRING	558
LSM7	LRRC17	database	STRING	265
LSM7	DDX51	database	STRING	327
LSM7	RPP38	database	STRING	742
LSM7	DOCK4	database	STRING	405
LSM7	PIDD1	database	STRING	282
LSM7	LRRK2	database	STRING	265
LSM7	NOP58	database	STRING	616
LSM7	FBL	correlation	cor_mRNA	0.737695
LSM7	NOP56	database	STRING	616
LSM7	EIF4A2	database	STRING	327
LSM7	SNRPA	database	STRING	757
LSM7	EIF4A1	database	STRING	327
LSM7	DDX21	database	STRING	327
LSM7	EEF2	database	STRING	558
LSM7	TLR3	database	STRING	265
LSM7	CRNKL1	database	STRING	692
SF3B2	hsa-miR-26b-5p	database	miRTarBase	1
SF3B2	ASPN	database	STRING	261
SF3B2	RBM8A	database	STRING	521
SF3B2	SNAPC4	database	STRING	384
SF3B2	GFM1	database	STRING	341
SF3B2	EIF4H	database	STRING	307
SF3B2	LRRC17	database	STRING	261
SF3B2	DHX37	database	STRING	264
SF3B2	CWC25	correlation	cor_mRNA	0.786594
SF3B2	HNRNPA1	database	STRING	307
SF3B2	HNRNPA1	correlation	cor_mRNA	0.831708
SF3B2	DDX51	correlation	cor_mRNA	0.731505
SF3B2	RPP38	database	STRING	413
SF3B2	RPP38	correlation	cor_mRNA	0.74159
SF3B2	DOCK4	database	STRING	261
SF3B2	PIDD1	database	STRING	261
SF3B2	LRRK2	database	STRING	319
SF3B2	SRRM2	database	STRING	707
SF3B2	NOP58	database	STRING	290
SF3B2	FBL	correlation	cor_mRNA	0.821449
SF3B2	NOP56	database	STRING	290
SF3B2	HNRNPD	database	STRING	307
SF3B2	HNRNPD	correlation	cor_mRNA	0.86745
SF3B2	SNRPA	database	STRING	734
SF3B2	EEF2	database	STRING	341
SF3B2	RACK1	correlation	cor_mRNA	0.810732
SF3B2	RPLP0	correlation	cor_mRNA	0.782796
SF3B2	RPL14	correlation	cor_mRNA	0.701232
SF3B2	XAB2	database	STRING	819
SF3B2	XAB2	correlation	cor_mRNA	0.71252
SF3B2	TLR3	database	STRING	261
SF3B2	CDC40	database	STRING	796
SF3B2	SNW1	database	STRING	673
SF3B2	SNW1	correlation	cor_mRNA	0.736892
SF3B2	CRNKL1	database	STRING	788
SF3B2	LSM7	database	STRING	651
SF3B3	hsa-miR-16-5p	database	miRTarBase	1
SF3B3	hsa-miR-26b-5p	database	miRTarBase	1
SF3B3	ASPN	database	STRING	264
SF3B3	PPIC	database	STRING	350
SF3B3	SNAPC4	database	STRING	387
SF3B3	GFM1	database	STRING	552
SF3B3	EIF4H	database	STRING	337
SF3B3	EIF4H	correlation	cor_mRNA	0.752881
SF3B3	LRRC17	database	STRING	264
SF3B3	DHX37	database	STRING	264
SF3B3	NOP14	correlation	cor_mRNA	0.823479
SF3B3	HNRNPA1	database	STRING	337
SF3B3	RPP38	database	STRING	742
SF3B3	DOCK4	database	STRING	405
SF3B3	PIDD1	database	STRING	264
SF3B3	LRRK2	database	STRING	322
SF3B3	SRRM2	database	STRING	680
SF3B3	NOP58	database	STRING	396
SF3B3	NOP56	database	STRING	396
SF3B3	HNRNPD	database	STRING	337
SF3B3	SNRPA	database	STRING	784
SF3B3	EEF2	database	STRING	552
SF3B3	XAB2	database	STRING	951
SF3B3	TLR3	database	STRING	264
SF3B3	CDC40	database	STRING	883
SF3B3	SNW1	database	STRING	773
SF3B3	CRNKL1	database	STRING	788
SF3B3	LSM7	database	STRING	960
SF3B3	SF3B2	database	STRING	959
PRPF4	RBM8A	correlation	cor_mRNA	0.80167
PRPF4	PPIC	database	STRING	313
PRPF4	GFM1	database	STRING	368
PRPF4	EIF4H	correlation	cor_mRNA	0.859433
PRPF4	DHX37	database	STRING	419
PRPF4	IMP4	correlation	cor_mRNA	0.771346
PRPF4	UTP18	correlation	cor_mRNA	0.768262
PRPF4	HNRNPA1	database	STRING	299
PRPF4	HNRNPA1	correlation	cor_mRNA	0.757866
PRPF4	RRP9	database	STRING	342
PRPF4	RRP9	correlation	cor_mRNA	0.753262
PRPF4	RPP38	database	STRING	360
PRPF4	RPP38	correlation	cor_mRNA	0.805685
PRPF4	DOCK4	database	STRING	360
PRPF4	SQSTM1	correlation	cor_mRNA	0.82094
PRPF4	SRRM2	correlation	cor_mRNA	0.767721
PRPF4	NOP58	database	STRING	330
PRPF4	NOP56	database	STRING	330
PRPF4	NOP56	correlation	cor_mRNA	0.801374
PRPF4	BAG6	correlation	cor_mRNA	0.818823
PRPF4	EIF4A2	correlation	cor_mRNA	0.898781
PRPF4	SNRPA	database	STRING	414
PRPF4	BYSL	correlation	cor_mRNA	0.743342
PRPF4	EEF2	database	STRING	368
PRPF4	EEF2	correlation	cor_mRNA	0.866852
PRPF4	RPLP0	correlation	cor_mRNA	0.704583
PRPF4	RPL14	correlation	cor_mRNA	0.712009
PRPF4	SNW1	database	STRING	416
PRPF4	SNW1	correlation	cor_mRNA	0.857229
PRPF4	CRNKL1	correlation	cor_mRNA	0.885123
PRPF4	LSM7	database	STRING	902
PRPF4	SF3B2	database	STRING	651
PRPF4	SF3B3	database	STRING	869
PRPF19	ASPN	database	STRING	265
PRPF19	RBM8A	database	STRING	960
PRPF19	RBM8A	correlation	cor_mRNA	0.848802
PRPF19	PPIC	database	STRING	350
PRPF19	SNAPC4	database	STRING	402
PRPF19	GFM1	database	STRING	555
PRPF19	EIF4H	database	STRING	352
PRPF19	EIF4H	correlation	cor_mRNA	0.796196
PRPF19	LRRC17	database	STRING	265
PRPF19	WBP2	correlation	cor_mRNA	0.735573
PRPF19	DHX37	database	STRING	350
PRPF19	UTP18	correlation	cor_mRNA	0.717198
PRPF19	CWC25	database	STRING	799
PRPF19	HNRNPA1	database	STRING	509
PRPF19	HNRNPA1	correlation	cor_mRNA	0.737517
PRPF19	DDX51	database	STRING	327
PRPF19	DDX51	correlation	cor_mRNA	0.722095
PRPF19	PIDD1	database	STRING	288
PRPF19	PIDD1	correlation	cor_mRNA	0.710046
PRPF19	SQSTM1	correlation	cor_mRNA	0.704757
PRPF19	LRRK2	database	STRING	265
PRPF19	SRRM2	database	STRING	947
PRPF19	NOP56	correlation	cor_mRNA	0.829996
PRPF19	HNRNPD	database	STRING	352
PRPF19	EIF4A2	database	STRING	327
PRPF19	EIF4A2	correlation	cor_mRNA	0.733453
PRPF19	SNRPA	database	STRING	787
PRPF19	EIF4A1	database	STRING	327
PRPF19	DDX21	database	STRING	327
PRPF19	BYSL	correlation	cor_mRNA	0.788805
PRPF19	EEF2	database	STRING	555
PRPF19	XAB2	database	STRING	991
PRPF19	XAB2	correlation	cor_mRNA	0.824002
PRPF19	TLR3	database	STRING	265
PRPF19	CDC40	database	STRING	989
PRPF19	SNW1	database	STRING	972
PRPF19	CRNKL1	database	STRING	979
PRPF19	SF3B2	database	STRING	800
PRPF19	SF3B3	database	STRING	957
PRPF19	PRPF4	database	STRING	955
PRPF19	PRPF4	correlation	cor_mRNA	0.71868
SNRPB	RBM8A	database	STRING	960
SNRPB	PPIC	database	STRING	262
SNRPB	SNAPC4	database	STRING	265
SNRPB	GFM1	database	STRING	315
SNRPB	EIF4H	database	STRING	309
SNRPB	IMP4	correlation	cor_mRNA	0.710193
SNRPB	CWC25	database	STRING	732
SNRPB	HNRNPA1	database	STRING	356
SNRPB	DDX51	database	STRING	261
SNRPB	RPP38	database	STRING	716
SNRPB	DOCK4	database	STRING	294
SNRPB	SRRM2	database	STRING	877
SNRPB	NOP58	database	STRING	303
SNRPB	FBL	correlation	cor_mRNA	0.760489
SNRPB	NOP56	database	STRING	303
SNRPB	HNRNPD	database	STRING	360
SNRPB	EIF4A2	database	STRING	261
SNRPB	SNRPA	database	STRING	944
SNRPB	SNRPA	correlation	cor_mRNA	0.737158
SNRPB	EIF4A1	database	STRING	261
SNRPB	DDX21	database	STRING	261
SNRPB	EEF2	database	STRING	315
SNRPB	RACK1	correlation	cor_mRNA	0.75383
SNRPB	RPLP0	correlation	cor_mRNA	0.744059
SNRPB	RPL14	correlation	cor_mRNA	0.756686
SNRPB	XAB2	database	STRING	945
SNRPB	CDC40	database	STRING	947
SNRPB	SNW1	database	STRING	959
SNRPB	CRNKL1	database	STRING	946
SNRPB	LSM7	database	STRING	960
SNRPB	LSM7	correlation	cor_mRNA	0.705091
SNRPB	SF3B2	database	STRING	733
SNRPB	SF3B3	database	STRING	960
SNRPB	PRPF4	database	STRING	809
SNRPB	PRPF19	database	STRING	960
EFTUD2	hsa-miR-1-3p	database	miRTarBase	1
EFTUD2	hsa-miR-16-5p	database	miRTarBase	1
EFTUD2	RBM8A	database	STRING	960
EFTUD2	RBM8A	correlation	cor_mRNA	0.794558
EFTUD2	PPIC	database	STRING	283
EFTUD2	SNAPC4	database	STRING	305
EFTUD2	SNAPC4	correlation	cor_mRNA	0.74383
EFTUD2	EIF4H	database	STRING	369
EFTUD2	EIF4H	correlation	cor_mRNA	0.825404
EFTUD2	WBP2	correlation	cor_mRNA	0.70349
EFTUD2	DHX37	database	STRING	269
EFTUD2	IMP4	correlation	cor_mRNA	0.75038
EFTUD2	UTP18	correlation	cor_mRNA	0.789139
EFTUD2	CWC25	database	STRING	736
EFTUD2	RPL39L	database	STRING	336
EFTUD2	HNRNPA1	database	STRING	369
EFTUD2	HNRNPA1	correlation	cor_mRNA	0.781763
EFTUD2	DDX51	database	STRING	266
EFTUD2	DDX51	correlation	cor_mRNA	0.779567
EFTUD2	RRP9	correlation	cor_mRNA	0.7895
EFTUD2	RPP38	database	STRING	741
EFTUD2	RPP38	correlation	cor_mRNA	0.844147
EFTUD2	DOCK4	database	STRING	339
EFTUD2	SQSTM1	correlation	cor_mRNA	0.855395
EFTUD2	UTP15	correlation	cor_mRNA	0.738065
EFTUD2	LRRK2	database	STRING	344
EFTUD2	SRRM2	database	STRING	947
EFTUD2	SRRM2	correlation	cor_mRNA	0.807573
EFTUD2	NOP58	database	STRING	375
EFTUD2	NOP56	database	STRING	375
EFTUD2	NOP56	correlation	cor_mRNA	0.786696
EFTUD2	HNRNPD	database	STRING	369
EFTUD2	BAG6	correlation	cor_mRNA	0.856408
EFTUD2	EIF4A2	database	STRING	266
EFTUD2	EIF4A2	correlation	cor_mRNA	0.914604
EFTUD2	SNRPA	database	STRING	748
EFTUD2	EIF4A1	database	STRING	266
EFTUD2	DDX21	database	STRING	393
EFTUD2	BYSL	correlation	cor_mRNA	0.749675
EFTUD2	EEF2	correlation	cor_mRNA	0.882047
EFTUD2	MRPS15	database	STRING	389
EFTUD2	RACK1	database	STRING	381
EFTUD2	RPLP0	database	STRING	389
EFTUD2	RPS18	database	STRING	558
EFTUD2	RPL14	database	STRING	339
EFTUD2	RPL14	correlation	cor_mRNA	0.709232
EFTUD2	XAB2	database	STRING	991
EFTUD2	XAB2	correlation	cor_mRNA	0.719435
EFTUD2	CDC40	database	STRING	993
EFTUD2	SNW1	database	STRING	987
EFTUD2	SNW1	correlation	cor_mRNA	0.813001
EFTUD2	CRNKL1	database	STRING	993
EFTUD2	CRNKL1	correlation	cor_mRNA	0.882061
EFTUD2	RPS23	database	STRING	389
EFTUD2	UBC	database	STRING	264
EFTUD2	MRPL4	database	STRING	376
EFTUD2	LSM7	database	STRING	960
EFTUD2	SF3B2	database	STRING	736
EFTUD2	SF3B3	database	STRING	979
EFTUD2	PRPF4	database	STRING	972
EFTUD2	PRPF4	correlation	cor_mRNA	0.8413
EFTUD2	PRPF19	database	STRING	986
EFTUD2	SNRPB	database	STRING	960
SNRNP40	ASPN	database	STRING	261
SNRNP40	RBM8A	database	STRING	960
SNRNP40	PPIC	database	STRING	311
SNRNP40	SNAPC4	database	STRING	317
SNRNP40	GFM1	database	STRING	380
SNRNP40	EIF4H	database	STRING	264
SNRNP40	EIF4H	correlation	cor_mRNA	0.715413
SNRNP40	LRRC17	database	STRING	261
SNRNP40	UTP18	correlation	cor_mRNA	0.728047
SNRNP40	HNRNPA1	database	STRING	264
SNRNP40	HNRNPA1	correlation	cor_mRNA	0.799249
SNRNP40	DDX51	database	STRING	278
SNRNP40	RPP38	database	STRING	724
SNRNP40	RPP38	correlation	cor_mRNA	0.788345
SNRNP40	DOCK4	database	STRING	329
SNRNP40	PIDD1	database	STRING	261
SNRNP40	LRRK2	database	STRING	261
SNRNP40	SRRM2	database	STRING	800
SNRNP40	NOP58	database	STRING	324
SNRNP40	FBL	correlation	cor_mRNA	0.739746
SNRNP40	NOP56	database	STRING	324
SNRNP40	NOP56	correlation	cor_mRNA	0.781103
SNRNP40	HNRNPD	database	STRING	264
SNRNP40	HNRNPD	correlation	cor_mRNA	0.705825
SNRNP40	EIF4A2	database	STRING	278
SNRNP40	EIF4A2	correlation	cor_mRNA	0.708591
SNRNP40	SNRPA	database	STRING	735
SNRNP40	EIF4A1	database	STRING	278
SNRNP40	DDX21	database	STRING	278
SNRNP40	EEF2	database	STRING	380
SNRNP40	RACK1	correlation	cor_mRNA	0.75446
SNRNP40	RPLP0	correlation	cor_mRNA	0.765564
SNRNP40	XAB2	database	STRING	922
SNRNP40	TLR3	database	STRING	261
SNRNP40	CDC40	database	STRING	958
SNRNP40	SNW1	database	STRING	948
SNRNP40	SNW1	correlation	cor_mRNA	0.749685
SNRNP40	CRNKL1	database	STRING	992
SNRNP40	LSM7	database	STRING	959
SNRNP40	SF3B2	correlation	cor_mRNA	0.720683
SNRNP40	SF3B3	database	STRING	861
SNRNP40	PRPF4	database	STRING	731
SNRNP40	PRPF4	correlation	cor_mRNA	0.747171
SNRNP40	PRPF19	database	STRING	959
SNRNP40	PRPF19	correlation	cor_mRNA	0.772738
SNRNP40	SNRPB	database	STRING	960
SNRNP40	EFTUD2	database	STRING	998
FYN	CD48	database	STRING	379
FYN	hsa-miR-1-3p	correlation	cor_miRNA	-0.685823
FYN	CD247	database	STRING	435
FYN	CD5	database	STRING	380
FYN	CXCL12	correlation	cor_mRNA	0.822327
FYN	CD79A	database	STRING	316
FYN	PTPRC	database	STRING	456
FYN	VAV1	database	STRING	467
FYN	LRRC17	correlation	cor_mRNA	0.711427
FYN	LCP2	database	STRING	551
FYN	STAT1	database	STRING	432
FYN	CD4	database	STRING	263
FYN	CD2	database	STRING	294
FYN	PIK3R1	database	STRING	468
FYN	HLA-E	correlation	cor_mRNA	0.828465
FYN	SYK	database	STRING	393
FYN	ZAP70	database	STRING	393
FYN	RACK1	database	STRING	405
FYN	TLR3	correlation	cor_mRNA	0.778183
PRPF6	ASPN	database	STRING	264
PRPF6	RBM8A	correlation	cor_mRNA	0.734635
PRPF6	PPIC	database	STRING	267
PRPF6	GFM1	database	STRING	503
PRPF6	LRRC17	database	STRING	264
PRPF6	UTP18	correlation	cor_mRNA	0.759563
PRPF6	HNRNPA1	correlation	cor_mRNA	0.714434
PRPF6	DDX51	database	STRING	304
PRPF6	RPP38	database	STRING	738
PRPF6	DOCK4	database	STRING	387
PRPF6	PIDD1	database	STRING	375
PRPF6	SQSTM1	database	STRING	311
PRPF6	LRRK2	database	STRING	322
PRPF6	SRRM2	database	STRING	570
PRPF6	NOP58	database	STRING	585
PRPF6	FBL	correlation	cor_mRNA	0.830534
PRPF6	NOP56	database	STRING	585
PRPF6	NOP56	correlation	cor_mRNA	0.818591
PRPF6	EIF4A2	database	STRING	304
PRPF6	EIF4A2	correlation	cor_mRNA	0.745003
PRPF6	SNRPA	database	STRING	954
PRPF6	EIF4A1	database	STRING	304
PRPF6	DDX21	database	STRING	304
PRPF6	EEF2	database	STRING	503
PRPF6	RACK1	correlation	cor_mRNA	0.722932
PRPF6	XAB2	correlation	cor_mRNA	0.883931
PRPF6	TLR3	database	STRING	264
PRPF6	LSM7	database	STRING	957
PRPF6	SF3B2	database	STRING	800
PRPF6	SF3B3	database	STRING	985
PRPF6	PRPF4	database	STRING	966
PRPF6	PRPF4	correlation	cor_mRNA	0.730023
PRPF6	PRPF19	database	STRING	882
PRPF6	PRPF19	correlation	cor_mRNA	0.794772
PRPF6	SNRPB	database	STRING	959
PRPF6	EFTUD2	database	STRING	998
PRPF6	EFTUD2	correlation	cor_mRNA	0.706526
PRPF6	SNRNP40	database	STRING	991
PRPF6	SNRNP40	correlation	cor_mRNA	0.715834
PRPF8	hsa-miR-16-5p	database	miRTarBase	1
PRPF8	ASPN	database	STRING	265
PRPF8	RBM8A	database	STRING	960
PRPF8	PPIC	database	STRING	350
PRPF8	SNAPC4	database	STRING	398
PRPF8	GFM1	database	STRING	555
PRPF8	GFM1	correlation	cor_mRNA	0.778398
PRPF8	EIF4H	database	STRING	348
PRPF8	EIF4H	correlation	cor_mRNA	0.782655
PRPF8	LRRC17	database	STRING	265
PRPF8	DHX37	database	STRING	353
PRPF8	UTP18	correlation	cor_mRNA	0.704331
PRPF8	CWC25	database	STRING	730
PRPF8	HNRNPA1	database	STRING	506
PRPF8	DDX51	database	STRING	327
PRPF8	DDX51	correlation	cor_mRNA	0.716553
PRPF8	RRP9	correlation	cor_mRNA	0.72958
PRPF8	RPP38	database	STRING	742
PRPF8	RPP38	correlation	cor_mRNA	0.731977
PRPF8	DOCK4	database	STRING	405
PRPF8	PIDD1	database	STRING	265
PRPF8	SQSTM1	correlation	cor_mRNA	0.703346
PRPF8	LRRK2	database	STRING	265
PRPF8	SRRM2	database	STRING	963
PRPF8	SRRM2	correlation	cor_mRNA	0.918829
PRPF8	NOP58	database	STRING	552
PRPF8	NOP56	database	STRING	552
PRPF8	NOP56	correlation	cor_mRNA	0.741227
PRPF8	HNRNPD	database	STRING	348
PRPF8	BAG6	correlation	cor_mRNA	0.786017
PRPF8	EIF4A2	database	STRING	327
PRPF8	EIF4A2	correlation	cor_mRNA	0.90801
PRPF8	SNRPA	database	STRING	739
PRPF8	EIF4A1	database	STRING	327
PRPF8	DDX21	database	STRING	554
PRPF8	EEF2	database	STRING	555
PRPF8	EEF2	correlation	cor_mRNA	0.833361
PRPF8	RPLP0	database	STRING	363
PRPF8	XAB2	database	STRING	958
PRPF8	TLR3	database	STRING	265
PRPF8	CDC40	database	STRING	991
PRPF8	SNW1	database	STRING	972
PRPF8	SNW1	correlation	cor_mRNA	0.809718
PRPF8	CRNKL1	database	STRING	991
PRPF8	CRNKL1	correlation	cor_mRNA	0.89432
PRPF8	UBC	database	STRING	431
PRPF8	LSM7	database	STRING	960
PRPF8	SF3B2	database	STRING	865
PRPF8	SF3B3	database	STRING	973
PRPF8	PRPF4	database	STRING	961
PRPF8	PRPF4	correlation	cor_mRNA	0.849556
PRPF8	PRPF19	database	STRING	990
PRPF8	SNRPB	database	STRING	962
PRPF8	EFTUD2	database	STRING	999
PRPF8	EFTUD2	correlation	cor_mRNA	0.883073
PRPF8	SNRNP40	database	STRING	998
PRPF8	PRPF6	database	STRING	998
